# Supplementary material for: MarShie: a clearing protocol for 3D analysis of single cells throughout the bone marrow at subcellular resolution
Source: Nat Commun. 2024 Feb 26;15:1764. doi: 10.1038/s41467-024-45827-6 (PMC10897183; doi:10.1038/s41467-024-45827-6)
Supplement: Supplementary file 4 — Supplementary Software 1 [file 41467_2024_45827_MOESM4_ESM.zip › Mertens_Liebheit_Destriping_algorithm/destripeLSFM_byDirectionalGaussianFFTfilter_stack_publication.py]

#!/usr/bin/env python3
# -*- coding: utf-8 -*-
"""
destripeLSFM_byDirectionalGaussianFFTfilter_stack


@author: Ralf Köhler

This script suppresses stripes in light sheet fluorescence microscopy (LSFM) images
based on a directional Gaussian two-dimensional fast Fourier transform (FFT) filter.

The device related parameters such as

    angles = [100, 80, 90] # illumination angles
    angular_diff = 0.048 # divergence of scattered light
    line_width = 3.4 # standard deviation describing light sheet width in FFT
    
have to be changed by measurement parameters. Script will ask user, where single
images are located and sequentially suppresses stripes in each image. Result images
stored at same location in new created folder called "destriped"

"""

import os
import sys
import tkinter as tk
from tkinter import filedialog
import numpy as np
from scipy.optimize import curve_fit
from skimage import io
from skimage import img_as_float
from skimage import draw
import pylab


def get_min_lenght_of_list_elements(values_list):
    
    '''
    get minimum length of all lists inside list
    
    Parameters
    ----------
    values_list : list of lists

    Returns
    -------
    minimum length

    '''
    
    min_len = len(values_list[0])
    
    for i in values_list:
        
        if (len(i)<min_len):
            
            min_len = len(i)
    
    return min_len


def getEdgePoints(img_width, img_height, theta):
    
    '''
    calculating the endpoints (2D) of a line, starting from image center to image border
    
    Parameters
    ----------
    img_width : horizontal size of a 2D array
    img_heigth : vertical size of a 2D array
    theta : angle of line in degree, where 0° is at img_width,img_height//2...rotating angles anticlockwise

    Returns
    -------
    y, x coordinate of image border points

    '''
    
    x0 = img_width//2
    y0 = img_height//2
    
    x_edge = -1
    y_edge = -1
    
    angle_ratio = img_height/img_width
    
    if ((theta >= 0) and (theta <= np.degrees(np.arctan(angle_ratio)))):
        
        x_edge = img_width-1
        y_edge = y0-x0*np.tan(np.radians(theta))
        
    if ((theta > np.degrees(np.arctan(angle_ratio))) and (theta <= 180-(np.degrees(np.arctan(angle_ratio))))):
        
        t = 90-theta
        x_edge = x0+y0*np.tan(np.radians(t))
        y_edge = 0
        
    if ((theta > 180-(np.degrees(np.arctan(angle_ratio)))) and (theta <= np.degrees(np.arctan(angle_ratio))+180)):
        
        t = 180-theta
        x_edge = 0
        y_edge = y0-x0*np.tan(np.radians(t))
        
    if ((theta > np.degrees(np.arctan(angle_ratio))+180) and (theta <= 360-(np.degrees(np.arctan(angle_ratio))))):
        
        t = 270-theta
        x_edge = x0-y0*np.tan(np.radians(t))
        y_edge = img_height-1        
        
    if ((theta > 360-(np.degrees(np.arctan(angle_ratio)))) and (theta <= 360)):
        
        t = 360-theta
        x_edge = img_width-1
        y_edge = y0+x0*np.tan(np.radians(t))


    return y_edge, x_edge


def angular_linePlot(image, angle, getValues = False, showPlot = True):
    
    '''
    create a line selection starting and ending from image borders at a given angle
    
    Parameters
    ----------
    image : 2D array, created image, so working with raw values
    angle: angle of line in degree, where 0° is at img_width,img_height//2...rotating angles anticlockwise
    getValues : optional, returns values of line selection measurement if True
    showPlot : optional, visualize plot on image and diagram if True

    Returns
    -------
    values from line plot if getValues=True

    '''
    
    h,w = image.shape
    #y0 = h//2
    #x0 = w//2
    y0, x0 = getEdgePoints(w, h, angle+180)
    y1, x1 = getEdgePoints(w, h, angle)
    
    lin = draw.line_nd((y0,x0),(y1,x1), endpoint=False)
    values = image[lin]
    
    if(showPlot):
        
        y, x = np.linspace(y0,y1,len(values),endpoint=False), np.linspace(x0,x1,len(values),endpoint=False)
        p_min = np.percentile(image,0.1)
        p_max = np.percentile(image,99.9)
        
        fig, axes = pylab.subplots(ncols=2)
        axes[0].imshow(image, cmap="gray", vmin=p_min, vmax=p_max)
        axes[0].plot(x,y,'r-')
        axes[0].axis('image')
        
        axes[1].plot(values)
        
        pylab.show()
    
    if(getValues):
        
        return values


def fft_angular_linePlot(fft_image, angle, getValues = False, showPlot = True):
    
    '''
    create a line selection starting and ending from image borders at a given angle
    
    Parameters
    ----------
    fft_image : 2D array, created for fft image, so values are scaled by 20*log
    angle: angle of line in degree, where 0° is at img_width,img_height//2...rotating angles anticlockwise
    getValues : optional, returns values of line selection measurement if True
    showPlot : optional, visualize plot on image and diagram if True

    Returns
    -------
    values from line plot if getValues=True

    '''
    
    h,w = fft_image.shape
    #y0 = h//2
    #x0 = w//2
    y0, x0 = getEdgePoints(w, h, angle+180)
    y1, x1 = getEdgePoints(w, h, angle)
    
    lin = draw.line_nd((y0,x0),(y1,x1), endpoint=False)
    values = fft_image[lin]
    
    if(showPlot):
        
        y, x = np.linspace(y0,y1,len(values),endpoint=False), np.linspace(x0,x1,len(values),endpoint=False)
        p_min = np.percentile(20*np.log(np.abs(fft_image)+1),0.1)
        p_max = np.percentile(20*np.log(np.abs(fft_image)+1),99.9)
        
        fig, axes = pylab.subplots(ncols=2)
        axes[0].imshow(20*np.log(np.abs(fft_image)+1), cmap="gray", vmin=p_min, vmax=p_max)
        axes[0].plot(x,y,'r-')
        axes[0].axis('image')
        
        axes[1].plot(20*np.log(np.abs(values)+1))
        
        pylab.show()
    
    if(getValues):
        
        return values
    

def set_fft_angular_linePlot_values(fft_image, angle, values):
    
    '''
    set values of a line selection within fft image at a given anggle
    image do not have to be complex...other types supported as well
    
    Parameters
    ----------
    fft_image : 2D array, created for fft image, so values are scaled by 20*log
    angle: angle of line in degree, where 0° is at img_width,img_height//2...rotating angles anticlockwise
    values : values to set at single pixel line selection

    '''
    
    h,w = fft_image.shape
    #y0 = h//2
    #x0 = w//2
    y0, x0 = getEdgePoints(w, h, angle+180)
    y1, x1 = getEdgePoints(w, h, angle)
    
    lin = draw.line_nd((y0,x0),(y1,x1), endpoint=False)
    fft_image[lin] = values
    
    return fft_image
    
    
def rescale_freqlist_to_same_shape(freq_list):
        
    '''
    bring single angle measurements to one final rectangular array by interpolation
    of different lengths of measurements
    
    Parameters
    ----------
    freq_list : list of single angle measurements

    Returns
    -------
    rectangular shaped array with interpolated measurements

    '''
    
    list_len = len(freq_list)
    max_len = 0
    
    for i in freq_list:
        length = len(i)
        
        if length>max_len:
            max_len = length
            
    freq_img = np.zeros((list_len,max_len))
    
    for j in range(list_len):
        #freq_img[j,0:len(freq_list[j])] = freq_list[j]
        freq_img[j,:] = np.interp(np.linspace(0,len(freq_list[j])-1,num=max_len),np.arange(len(freq_list[j])),freq_list[j])
        
    return freq_img


def get_doG_bandpass(image_shape, sd1, sd2, normalize = True):

    '''
    create band pass filter mask by difference of two gaussians
    
    Parameters
    ----------
    image_shape : size of image mask as tuple
    sd1 : standard deviation of 1st gaussian
    sd2 : standard deviation of 2nd gaussian
    normalize : True/False for normalization by devision of mask's max value

    Returns
    -------
    band pass filter mask image

    '''
    
    iy, ix = image_shape
    cy, cx = iy//2, ix//2
    x = np.linspace(0, ix, ix)
    y = np.linspace(0, iy, iy)
    X, Y = np.meshgrid(x, y)
    
    if (sd1 == 0):
        
        g_mask_sd2 = np.exp(-((X-cx)**2+(Y-cy)**2)/(2*sd2**2))
        g_mask_sd2 = g_mask_sd2-g_mask_sd2.min()
        g_mask_sd2 = g_mask_sd2/g_mask_sd2.max()
        
        g_mask_diff = g_mask_sd2
        
    else:    
        g_mask_sd1 = np.exp(-((X-cx)**2+(Y-cy)**2)/(2*sd1**2))
        g_mask_sd2 = np.exp(-((X-cx)**2+(Y-cy)**2)/(2*sd2**2))
    
        g_mask_diff = g_mask_sd2-g_mask_sd1
    
    if (normalize):
        #g_mask_diff /= g_mask_diff.max()
        g_mask_diff = readjust_intensity_range(g_mask_diff,0,1)
        
    return g_mask_diff


def get_MSE(img1,img2):
    
    '''
    calculate mean squared error of two different images
    
    Parameters
    ----------
    img1, img2 : images 

    Returns
    -------
    mean squared error value

    '''
    
    h,w = img1.shape
    squared_diff = (img2-img1)**2
    return (1/(h*w))*np.sum(squared_diff)


def make_spreaded_gaussian_line(img_shape, theta, sigma, sigma_tol=0.01):
        
    '''
    creates line with gaussian gradient at given angle
    
    Parameters
    ----------
    img_shape : tuple of image mask's size
    theta : angle of line
    sigma : standard deviation offset value
    sigma_tol : spreading of sigma along angled axis

    Returns
    -------
    image filter mask with gaussian line function

    '''
    
    vs,us = img_shape
    vc, uc = vs//2, us//2
    x = np.linspace(-uc, uc, us)
    y = np.linspace(-vc, vc, vs)
    V,U = np.meshgrid(x, y)
        
    u_ = U*np.cos(np.radians(theta))+V*np.sin(np.radians(theta)) 
    w = sigma_tol*(np.sqrt(U**2+V**2))+sigma
    
    mask = 1-np.exp((-0.5*u_**2)/(w**2))
    
    return mask


def gauss(data, offset, amplitude, mean, sigma):
        
    '''
    gaussian line function
    
    Parameters
    ----------
    data : one dimensional array with values
    offset : minimum value of gaussian function
    amplitude : maximum value of gaussian function
    mean : location of maximum value
    sigma : standard deviation, defining width of gaussian peak

    Returns
    -------
    gaussian function based on given parameters

    '''
    
    return offset+(amplitude-offset)*np.exp(-(data-mean)**2/(2*sigma**2))


def get_gaussian_fit_of_line(line_values, show_plot=False):
    
    '''
    calculate fit function of gaussian estimation
    
    Parameters
    ----------
    line values : values along a line selection to fit 
    show_plot : optional parameter to visualize result of fit

    Returns
    -------
    fitting parameters

    '''
    
    x_data = np.arange(line_values.shape[0])
    offset_guess = 0
    amplitude_guess = np.max(line_values)
    mean_guess = np.mean(x_data)
    sigma_v = line_values > amplitude_guess/2
    sigma_guess = 2*np.sum(sigma_v)

    popt, pcov = curve_fit(gauss, x_data, line_values, p0=[offset_guess,amplitude_guess,mean_guess,sigma_guess])
    
    if(show_plot):
        
        pylab.plot(x_data, line_values, label="data")
        pylab.plot(x_data, gauss(x_data,*popt),label="fit")
        pylab.legend()
        pylab.show()

    return popt, pcov


def readjust_intensity_range(image,new_min,new_max):
    
    '''
    image intensity range transformation
    
    Parameters
    ----------
    image : array containing the image intensity values
    new_min : minimum value of new intensity range
    new_max : maximum value of new intensity range

    Returns
    -------
    transformed image with new intensity range

    '''
    
    alow = image.min()
    ahigh = image.max()
    
    return (new_min + (image-alow)*(new_max-new_min)/(ahigh-alow))


def get_padding_size(image):
    
    '''
    calculate required pixel distances for padding image, so that image can
    be placed in squre with size of power by two...avoiding ringing artifacts
    
    Parameters
    ----------
    image : image data to extract shape information

    Returns
    -------
    width and height related pixel (half-) distances

    '''
    
    h, w = image.shape
    
    v = 0
    
    if w > h:
        v = w
    else:
        v = h
        
    pv = np.ceil(np.log2(v))
    
    return (int(((2**pv)-h)//2), int(((2**pv)-w)//2))


# define image location
# asking user for directory - where are the images?
root = tk.Tk()
root.withdraw()
dir_path = filedialog.askdirectory()

if (dir_path == "" or dir_path == ()):
    print("no selection...exiting script!")
    sys.exit()

print("selected directory")
print(dir_path)
image_list = []

for (dirpath, dirnames, filenames) in os.walk(dir_path):

    image_list.extend(filenames)
    break

# # create destriping folder
results_folder_path = os.path.join(dir_path,"destriped/")
os.mkdir(results_folder_path)
  
for selected_img in image_list:  
    
    # load image and display the image cliped to the first and last percentile
    img = img_as_float(io.imread(os.path.join(dir_path,selected_img),key=0))
    print(selected_img)
    #img = img_as_float(io.imread(img_path+img_name))
    
    #check if power of two
    ph_offset, pw_offset = get_padding_size(img)
    img = np.pad(img,((ph_offset,ph_offset),(pw_offset,pw_offset)),'linear_ramp')
    img_min = img.min()
    img_max = img.max()
    img_mean = img.mean()
    img_h, img_w = img.shape
    img_cy, img_cx = img_h//2, img_w//2
    
    # # image plot for development
    # p_min = np.percentile(img,0.5)
    # p_max = np.percentile(img,99.5)
    # pylab.imshow(img, cmap="gray", vmin=p_min, vmax=p_max)
    # pylab.colorbar()
    # pylab.show()
    
    # Take the 2-dimensional DFT and centre the frequencies
    fftimage = np.fft.fft2(img)
    fftimage = np.fft.fftshift(fftimage)
    p_min = np.percentile(np.log(np.abs(fftimage)+1),0.1)
    p_max = np.percentile(np.log(np.abs(fftimage)+1),99.9)
    # image plot for development
    # #pylab.imshow(np.log(np.abs(ftimage[img_cy-512:img_cy+512,img_cx-512:img_cx+512])+1), cmap="gray", vmin=p_min, vmax=p_max)
    # pylab.imshow(np.log(np.abs(fftimage)+1))
    # pylab.colorbar()
    # pylab.show()
    
    #io.imsave('fft_from_stripy_image.tif', np.log(np.abs(fftimage)+1))
    
    # calc center region fit, which should be uneffected of destriping
    
    central_line_values = fft_angular_linePlot(fftimage, 0, getValues=True, showPlot=False)
    popt_fft, pcov_fft = get_gaussian_fit_of_line(np.log(np.abs(central_line_values)+1))
    
    angles = [100, 80, 90] # device related angles
    angular_diff = 0.048
    line_width = 3.4

    fftimage_orig = np.copy(fftimage)
    img_dupl = np.copy(img)
    
    for a in angles:
        
        fftimage = np.fft.fft2(img_dupl)
        fftimage = np.fft.fftshift(fftimage)
        filter_mask = abs(make_spreaded_gaussian_line(fftimage.shape, a, 2*line_width, angular_diff)-1) # 0.048 is total angular difference in px
        
        central_line_values2 = fft_angular_linePlot(fftimage_orig, a, getValues=True, showPlot=False)
        popt_fft2, pcov_fft2 = get_gaussian_fit_of_line(np.log(np.abs(central_line_values2)+1))
        
        filter_mask *= get_doG_bandpass(fftimage.shape, round(popt_fft[3])/2, 2*popt_fft2[3])
    
        # testing different weights...mean association not found so far
        #weight = popt_fft2[1]/popt_fft[1]
        weight = 1
        filter_mask = np.abs((filter_mask*weight)-1)
        #io.imsave(os.path.join(results_folder_path,"filter_mask_"+str(int(a))+".tif"),filter_mask)
        
        #print(popt_fft)
        #print(popt_fft2)
        
        fftimage *= filter_mask
        img_dupl = np.abs(np.fft.ifft2(np.fft.ifftshift(fftimage)))
        
    # #image plot after destriping for development
    # pylab.imshow(img_dupl[ph_offset:img_h-ph_offset,pw_offset:img_w-pw_offset])
    # pylab.colorbar()
    # pylab.show()
    
    #mean squared (difference) error for development
    #print(get_MSE(img*2**16-1, img_dupl*2**16-1))
    # save image in results folder

    io.imsave(os.path.join(results_folder_path,selected_img), np.uint16((img_dupl[ph_offset:img_h-ph_offset,pw_offset:img_w-pw_offset])*2**16-1))
