# Supplementary material for: MarShie: a clearing protocol for 3D analysis of single cells throughout the bone marrow at subcellular resolution
Source: Nat Commun. 2024 Feb 26;15:1764. doi: 10.1038/s41467-024-45827-6 (PMC10897183; doi:10.1038/s41467-024-45827-6)
Supplement: Supplementary file 4 — Supplementary Software 1 [file 41467_2024_45827_MOESM4_ESM.zip › Mertens_Liebheit_Destriping_algorithm/Readme_destriping_algorithm.txt]

Readme Data for Algorithm destripeLSFM_byDirectionalGaussianFFTfilter_stack.py

Part of the publication:
"MarShie - a novel clearing protocol for 3D-analysis of single cells throughout the bone marrow at subcellular resolution"

Till Fabian Mertens*1,2, Alina Tabea Liebheit*1,2, Ralf Köhler1,2, Wjatscheslaw Liublin3,8,
Lukas Katthän7, Gernot Ebel7, Andrew Woehler5,6, Raluca A. Niesner#3,8, Anja E. Hauser#1,2

1)	Department of Rheumatology and Clinical Immunology, Charité - Universitätsmedizin Berlin, corporate member of Freie Universität Berlin and Humboldt-Universität zu Berlin, 10117 Berlin, Germany
2)	Immune Dynamics, Deutsches Rheuma-Forschungszentrum (DRFZ), a Leibniz Institute, Charitéplatz 1, 10117 Berlin, Germany.
3)	Biophysical Analysis, Deutsches Rheuma-Forschungszentrum (DRFZ), a Leibniz Institute, Berlin, Germany
4)	Dynamic and Functional in vivo Imaging, Veterinary Medicine, Freie Universität Berlin, Berlin, Germany
5)	Berlin Institute for Medical Systems Biology, Max Delbrück Center for Molecular Medicine, Berlin, Germany
6)	Current address: Janelia Research Campus, Howard Hughes Medical Institute, Ashburn, VA 20147, USA 
7)	LaVision BioTec GmbH – A Miltenyi Biotec Company, Astastrasse 14, 33617 Bielefeld, Germany
8)	Dynamic and Functional in vivo Imaging, Veterinary Medicine, Freie Universität, Berlin, Oertzenweg 19b, 14163 Berlin, Germany


Python Environment used:

Python 3.9.7
numpy 1.20.3
scikit-image 0.18.3
scipy 1.7.1
matplotlib 3.4.3 # necessary for pylab


This script suppresses stripes in light sheet fluorescence microscopy (LSFM) images
based on a directional Gaussian two-dimensional fast Fourier transform (FFT) filter. 
LSFM used: Ultramicroscope II (LaVision Biotec / Miltenyi, Germany)

The microscope imposed parameters for the Ultramicroscope II contain:

angles = [100, 80, 90] # illumination angles
angular_diff = 0.048 # divergence of scattered light
line_width = 3.4 # standard deviation describing light sheet width in FFT

Parameters have to be adapted for other image data from different microscopic setups.
 

Script application

Open the script in your python environment matching at least the requirements mentioned above. 
When running the script, it will ask the user where single images are located. After selection 
of desired folder containing all single images, sequential suppression of stripes in each image
is performed. Resulting images are stored under the same location in a newly created folder called "destriped".

Script was applied on Win10, 4 Core @ 2.4 GHz, 8 GB RAM; Expected runtime per image ~  45s.


Author information and contact

Ralf Köhler, ralf.koehler@drfz.de
German Rheumatism Research Center (AG Hauser)
