# Supplementary material for: MarShie: a clearing protocol for 3D analysis of single cells throughout the bone marrow at subcellular resolution
Source: Nat Commun. 2024 Feb 26;15:1764. doi: 10.1038/s41467-024-45827-6 (PMC10897183; doi:10.1038/s41467-024-45827-6)
Supplement: Supplementary file 17 — Source Data [file 41467_2024_45827_MOESM17_ESM.xlsx]

## Sheet: Fig. 1e, f
TRANSMISSION SPECTROSOPY OF FEMURS DURING THE CLEARING PROCESS
Fig. 1e
Post poly-epoxidation						Post delipidation												Post decolorization												Post RI match 1,47												Post RI match 1,52
Wavelength[nm]	LASER Source	B1 dia	B2 dia	B3 dia		Wavelength[nm]	LASER Source	B1 dia1	B1 dia2	B1 dia3	B2 dia1	B2 dia2	B2 dia3	B3 dia1	B3 dia2	B3 dia3		Wavelength [nm]	LASER Source	B1 dia1	B1 dia2	B1 dia3	B2 dia1	B2 dia2	B2 dia3	B3 dia1	B3 dia2	B3 dia3		Wavelength [nm]	LASER Source	B1 dia1	B1 dia2	B1 dia3	B2 dia1	B2 dia2	B2 dia3	B3 dia1	B3 dia2	B3 dia3		Wavelength [nm]	LASER Source	B1 dia1	B1 dia2	B1 dia3	B2 dia1	B2 dia2	B2 dia3
286	68.289	70	73.145	72.855		286	66.434	66.145	68.145	69.711	72	69	68.855	71.711	68.145	69.145		286	67.145	66	64	65.711	66.711	68.145	69	68.855	69	71.421		286	64	65.855	66	64.145	66	68.145	66	68	69.145	68		286	61.434	67.855	66.855	64	64.145	68	65.289
286.5	87.79	91.538	92.79	94.538		286.5	85.296	86.548	86.285	89.032	87.78	87.538	88.043	88.78	90.538	88.285		286.5	82.274	82.527	77.274	86.022	85.538	85.032	87.032	84.274	86.538	90.79		286.5	80.032	81.032	86.527	81.538	86.285	86.527	86.801	84.78	88.79	89.032		286.5	78.527	81.285	85.538	82.022	81.285	83.516	84.043
287	102.9	105.9	109.85	110.2		287	99.949	103.9	101.2	100.6	100.55	103.2	104.55	103.5	104.9	102.55		287	93.549	94.549	88.549	95.899	101.2	99.198	101.2	96.848	101.55	105.25		287	91.599	93.899	98.549	97.198	100.55	100.5	102.95	97.549	102.6	101.25		287	91.198	95.549	98.599	91.249	96.848	94.498	101.85
287.5	98.186	108.19	109.14	109.14		287.5	102.19	104.05	103.05	103.05	100	102.14	101.09	108.05	104	103.95		287.5	93.907	97.233	90.14	96.093	104	98.279	102.09	100.05	101	102.95		287.5	90.953	93.186	99.907	97.093	102.09	100.95	97.953	97	101.95	103.91		287.5	92	94.093	96.86	92	97.093	96.093	100
288	106.43	114.66	115.54	114.66		288	108.66	107.22	107.54	107.54	103.99	108.1	105.66	112.99	107.99	105.66		288	97.316	103.77	97.873	100.22	105.77	107.54	106.22	104.54	103.22	105.54		288	93.544	99.215	99.772	102.1	104.89	102.66	99.658	101.87	102.33	104.66		288	93.772	97.772	97.101	94.215	101.66	100.66	103.1
288.5	108.64	113.8	116.64	114.64		288.5	108.64	106.64	106.97	107.8	106.48	106.97	106.48	112.97	108.8	107.32		288.5	104.84	105.16	101.48	98.804	102.97	106.97	105.64	103.97	105.16	104.13		288.5	96.322	98.643	101.16	100.97	104.32	103.48	100.48	106.32	102.32	106.32		288.5	93.483	97.483	96.804	93.643	100.8	101.48	104.48
289	118.64	128.94	131.41	129.41		289	121.41	119.94	124.53	118.94	119.94	118.94	120.41	126.47	120.23	122.47		289	114.47	113.23	112.94	110.47	113.17	120.47	118.7	117.94	116.7	119.41		289	107.88	112.23	115.47	112.47	117.7	117.94	117.94	117.23	116.47	118.7		289	105.7	110.94	107.41	108.23	113.23	114.64	115.47
289.5	117.07	122.54	129.7	126.43		289.5	120.33	116.07	117.33	115.7	117.33	115.7	119.96	119.8	115.96	117.07		289.5	110.96	107.7	109.7	107.59	111.96	115.7	115.33	113.43	114.59	117.7		289.5	106.43	107.33	111.96	108.33	114.96	115.33	112.8	111.07	112.96	113.43		289.5	102.96	107.7	103.17	102.07	108.96	113.07	110.07
290	110.03	114.08	122.08	118.05		290	110.18	107.18	108.13	110.1	112.18	109.18	114.1	112.1	110.08	112.1		290	105	104.1	104.1	109.08	108.03	108.03	106.08	108.1	107.13	110.15		290	98.026	101.13	105.08	106.03	108.13	105.1	109.13	103.05	108.03	107.08		290	96.154	98.205	96.102	94.128	103.18	104.18	103.08
290.5	111.42	117.42	124.16	118.74		290.5	115.74	114	112.58	113.16	116.9	114.32	116.32	116.84	112.58	116		290.5	105	108	107.16	110.74	110.26	108.58	109.42	112.42	111.16	113.48		290.5	99.42	105.58	108	106.58	113	108.58	113.58	105.42	109	110.84		290.5	101.58	106	101.68	98.58	109.16	111.42	106.84
291	108.74	113.93	120.56	114.56		291	108.3	113.19	112	108.74	109.93	108.74	113.19	113.11	107.11	113.56		291	103.37	102.3	106	106.56	107.11	105.56	108.37	108.93	106.74	107.56		291	98.37	102.56	102.3	101.93	108.93	103.93	108.11	102.74	104.93	108.74		291	97.74	101.93	101.56	96.37	106.37	111.19	104.74
291.5	110.42	113.63	123.37	113.21		291.5	112	116.79	111.37	113.79	110	112.21	113.63	110.95	109.79	112.21		291.5	104	104.42	106.63	107.42	106.21	109	113.63	109	107.79	105.58		291.5	99.582	104	102.79	103.37	112	106	108.79	105.42	106.21	107.63		291.5	99.209	103.21	100.37	96.418	108	113.58	109.21
292	109.59	117.81	118.59	112.79		292	112	113.59	108.4	112.4	109.4	114.81	114.19	106.4	109	112.4		292	102.19	106.6	107.19	106.59	105.79	108.4	113.59	105.99	105.79	102.79		292	99.809	104	103.81	102.81	108.99	105.4	108.6	108.21	105.79	108.79		292	98.794	101.59	97.397	97.397	106.19	108.38	110
292.5	111.99	121.99	120.99	113.99		292.5	115.99	116.98	106.01	114.99	113.98	115	114	108.99	113.98	109.01		292.5	102	109.99	108.99	106	108.99	109.99	112	105.99	107.99	106.98		292.5	105.98	106.99	107.99	105.99	109.99	109.98	112.99	113.98	107.99	111.99		292.5	102.98	101.99	99.989	97.996	105	107.99	111.99
293	110.83	118.83	120	117.61		293	115.83	114.83	104.39	112.61	112.39	113.39	113	107.39	111.22	107.78		293	101	106.83	106.39	102.83	105.83	107.22	109	102.39	106	110		293	104.39	105.61	104.39	106	105.61	106.83	110.83	109.22	108.17	109		293	99.831	101.56	98.39	99.169	101.83	106.61	107.22
293.5	108.22	115.9	118.59	115.43		293.5	111.5	112.06	103.12	110.9	111.75	112.43	111.59	106.12	108.75	108.53		293.5	100.22	105	104.65	101.31	104.16	104.43	105.56	103.16	104.75	107.65		293.5	103.28	104.06	102.65	104.75	103.75	103.59	109	105.5	107.18	106.97		293.5	96.591	101.97	97.591	98.496	101.1	104.75	103.34
294	107.12	114.69	117.72	114.15		294	108.75	109.85	102.73	110.29	111.35	111.62	110.72	105.19	107.66	109.69		294	100.8	105	104.49	100.96	103.73	104.16	103.95	104.16	104.42	106.39		294	102.59	104.29	101.75	103.72	103.19	102.22	108.46	103.79	106.39	106.06		294	95.025	102.29	97.295	98.26	102.38	104.46	101.15
294.5	104.89	113.75	115.61	112.77		294.5	106.81	107.18	102.4	109.12	109.97	110.23	108.27	103.63	106.32	108.86		294.5	101.14	104.32	103.66	100.35	103.17	104.11	102.46	104.11	103.03	104.83		294.5	101.37	103.35	100.26	101.83	101.75	101.4	107.23	102.46	105.06	104.61		294.5	94.087	101.35	96.46	97.373	103.54	103.57	99.66
295	104.2	113.21	113.85	113.37		295	106.2	105.44	103.17	108.02	108.84	109.22	107.02	103.39	105.42	109.18		295	102.17	103.8	104.17	100	103.38	104.78	102.58	104.58	102.79	104.4		295	101.39	103	100.77	101.02	100.82	101.78	106.42	102.39	104.99	104.58		295	94.767	100.42	96.584	97.776	104.57	103.4	100.36
295.5	100.5	109.04	108.49	110.45		295.5	103.12	101.71	101.46	103.36	103.63	105.78	102.29	100.78	102.11	104.69		295.5	99.028	100.3	100.77	97.449	99.969	100.89	99.569	100.91	99.509	101.24		295.5	97.698	98.278	97.579	97.919	96.898	98.698	101.82	99.239	100.83	101.3		295.5	92.519	96.428	93.639	95.309	101.64	100.31	98.919
296	99.794	107.7	106.5	110.69		296	102.45	100.95	101.79	100.91	102.35	105.15	100.3	100.3	101.65	103		296	97.452	98.555	99.6	96.948	98.652	98.755	98.252	100.74	98.897	100.2		296	96.548	95.606	97.69	98.29	95.452	97.103	99.258	98.052	98.955	99.555		296	92.445	94.258	91.71	94.845	100.6	99.994	98.697
296.5	100.71	107.73	106.36	111.23		296.5	102.88	100.63	102.71	100	102.56	105.28	99.906	101.61	103.09	102.99		296.5	96.68	99.186	99.347	97.027	98.427	98.053	97.453	101.05	99.586	100.11		296.5	95.547	95.053	98.68	98.427	95.786	96.106	98.027	98.786	98.906	99.453		296.5	93.306	93.933	91.306	95.333	100.65	100.56	99.08
297	102.66	109.86	108.76	112.76		297	104.24	101.85	104.66	100.84	104.96	106.11	101.44	104.57	106.26	105.67		297	97.828	101.45	99.838	97.724	99.647	99.342	99.057	102.45	101.64	101.74		297	95.724	96.133	100.25	99.333	98.047	97.952	99.038	100.84	100.96	100.64		297	95.152	96.057	93.047	96.933	101.73	102.54	100.23
297.5	105.44	111.91	111.28	114.73		297.5	105.18	104.08	106.35	101.97	107.48	106.03	103.3	107.1	108.31	107.73		297.5	99.497	102.77	100.6	98.2	101.51	101.11	101.3	103.58	102.58	102.78		297.5	96.566	97.714	101.02	99.817	100.28	100.46	100.71	102.33	103.48	102.31		297.5	96.931	98.297	95.645	97.966	103.13	103.77	101.53
298	107.9	114.04	113.84	115.94		298	106.22	106.1	108.32	103.58	108.74	106.34	106.16	109.26	109.4	108.88		298	101.12	104.2	101.44	99	103.14	103.38	104.29	103.62	104.46	103		298	97.643	99.8	101.42	100.14	102.72	103.7	102.78	104.2	105.98	103.28		298	97.618	99.557	99.104	97.957	103.82	105.26	102.8
298.5	108.88	114.05	113.85	115.52		298.5	105.11	107.22	108.6	104.42	107.91	106.06	107.28	109.26	108.71	107.49		298.5	100.85	103.51	102	99.139	102.31	103.52	106.23	102.92	104.05	102.72		298.5	97.784	99.523	100.31	99.723	103	104.12	103.06	103.65	106.4	102.03		298.5	96.368	98.307	99.8	96.984	102.85	104.85	102.38
299	108.28	111.6	111.83	113.62		299	103.02	106.03	107.7	104.07	106.05	105.88	106.67	106.8	107.32	105.52		299	99.417	101.87	99.8	99.266	99.85	102.22	105.87	100.9	102.28	101.88		299	96.45	98.833	98.266	98.45	103.1	102.83	101.87	101.82	105.23	99.983		299	93.55	95.35	98.167	95.833	101.65	102.22	100.6
299.5	109.29	111.13	111.73	113.42		299.5	103.2	106.49	108.71	105.08	106.69	106.99	107.21	106.99	109.17	106.89		299.5	99.317	102.32	99.517	99.717	100.12	102.12	106.6	102.38	102.92	103.65		299.5	97	99.2	98.717	98.906	104.48	102.82	102.6	101.43	105.41	99.989		299.5	92.811	94.423	97.517	96.2	102.2	102.02	100.51
300	110.43	110.77	111.72	114.03		300	105.09	107.98	109.98	106.95	108.18	108.58	108.03	108.4	111.69	108.72		300	99.688	101.83	99.372	100.09	101.18	102.83	107.98	105.04	103.63	106.67		300	97.688	100.58	99.088	99.833	106.52	102.74	104.49	101.14	105.72	102.09		300	93.805	94.86	97.716	97.06	103.58	102.8	100.92
300.5	111.25	112.5	113.5	114.3		300.5	108.05	109.65	111.95	108.85	109.8	110.35	108.9	109.25	113.9	109.85		300.5	100.85	101.25	100.25	101	103.5	104.75	108.5	107.4	105.1	108.2		300.5	98.7	101.4	100.55	100.6	108.35	103.4	106.35	102.15	106.35	104		300.5	95.399	95.949	98.15	98	105.3	105.05	101.4
301	109.78	113.53	113.67	113.75		301	108.55	109.29	111.42	109.51	109.04	110.07	108.95	109.87	113.56	108.89		301	99.763	100.29	100.4	100.75	104.15	105.07	107.69	107.49	105.15	107.82		301	98.018	100.29	100.62	100.47	107.05	102.04	106.42	102.73	105.31	103.75		301	96.509	96.273	97.745	97.491	103.98	106.15	100.89
301.5	107.35	113.18	113.59	112.36		301.5	107.15	108.37	109.75	109.57	107.37	108.55	107.55	107.75	111.16	107.97		301.5	98.175	99.81	99.171	99.975	103.96	104.17	105.14	105.35	103.98	105.96		301.5	96.575	98.375	99.58	100.2	104.36	100.17	105.17	103	103.18	102.37		301.5	96.371	96.415	96.38	96.175	102.37	105.17	99.375
302	104.91	111.46	112.34	110.02		302	104.09	106.62	106.81	107.49	105.67	105.53	104.49	104.86	108.58	106.31		302	96.706	100.28	97.506	98.506	101.82	102.06	102.14	102.46	102.59	103.91		302	95.188	97.153	98.306	99.918	101.69	98.753	103.88	103.04	101.99	100.42		302	94.706	97	95.023	94.458	100.42	102.98	98.235
302.5	102.76	108.8	110.28	108.72		302.5	101.84	104.84	104.12	104.92	104.72	101.92	101.76	102.52	105.96	104.96		302.5	95.201	99.441	95.841	96.522	99.881	99.881	100.08	100.28	101.2	102.4		302.5	93.961	96.8	96.322	99.48	98.962	98.24	103.52	102.32	100.44	98.641		302.5	93.041	96.521	93.401	92.761	98.801	99.882	97.041
303	100.19	105.21	107.99	106.65		303	99.866	103.14	101.15	101.48	102.83	97.991	98.717	100.9	102.95	102.39		303	93.103	97.266	94.251	94.614	98.028	97.317	97.377	97.54	98.191	100.7		303	91.866	95.54	94.503	97.354	96.777	97.503	101.9	100.3	99.014	97.266		303	90.591	95.228	91.34	91.14	96.991	96.554	94.628
303.5	97.828	101.68	105.86	105.77		303.5	98.286	101.89	98.628	98.513	100.51	95.628	96.486	99.028	100.08	99.684		303.5	91.113	95.113	93.714	93.342	96.171	94.17	96.057	96.057	95.599	98.713		303.5	89.942	93.828	92.971	94.484	95.228	95.628	100.03	98.313	97.742	95.228		303.5	87.884	92.456	89.399	89.542	94.742	93.57	92.771
304	95.867	99.275	105.41	105.41		304	97.625	100.46	97.05	97.425	98.658	94.05	96.208	97.833	97.867	97.658		304	89.45	93.258	93.225	91.85	95.617	92.25	95.033	95.033	94.042	97.05		304	88.258	92.058	92.8	92.075	93.458	93.092	97.683	95.883	95.483	94.608		304	85.667	89.875	87.842	88.242	92.867	91.458	91.833
304.5	96.662	97.581	107.66	106.4		304.5	98.394	100.99	96.587	98.331	99.131	95.406	97.194	98.462	97.325	98.331		304.5	90.469	93.594	93.649	92.194	96.325	93	95.731	95.862	95.744	96.656		304.5	89.138	92.262	95.275	91.456	93.125	93.256	98	95.594	94.856	95.994		304.5	84.856	89.318	88.394	86.649	92.656	92	92.469
305	98.735	98.589	109.73	108.3		305	99.751	102.5	97.843	100.24	101.48	98.135	99.427	100.39	98.843	100.24		305	92.497	93.784	93.33	93.405	96.821	95.189	96.913	97.351	99.318	97.605		305	91.297	93.897	98.718	92.259	93.33	94.497	99.751	97.389	95.221	97.643		305	85.805	89.859	89.751	86.913	93.605	94.189	95.081
305.5	101.52	101.26	111.99	111.39		305.5	101.18	104.52	100.79	102.34	104.57	101.5	101.77	103.39	100.97	103.39		305.5	94.452	94.275	92.984	94.898	97.852	98.944	97.829	99.252	102.28	99.029		305.5	93.321	96.321	101.68	93.967	93.898	97.859	101.72	100.9	96.121	99.829		305.5	88.19	92.298	92.298	89.121	94.475	97.344	97.184
306	105.1	107.4	116.1	115.7		306	103.3	108	105.4	106.4	108.9	107.1	105.9	107.5	105.6	107.5		306	97.299	97.599	95.499	98.499	101	102.9	100.5	102.7	105.3	102		306	96.599	99.599	104.6	98.199	97.599	102.5	105.1	106.5	100.3	102.7		306	92.899	96.199	96.099	93.598	97.599	101.3	99.599
306.5	108.32	114.42	120.03	119.3		306.5	106.48	110.95	110.18	110.63	113.05	111.63	111.09	111.08	110.58	111.25		306.5	100.5	101.63	99.783	102.98	105.74	107.03	103.52	108.09	108.32	105.85		306.5	98.815	102.52	107.17	102.61	102.01	106.43	108.12	111.21	105.36	107.16		306.5	97.606	100.63	100.61	99.49	101.08	105.25	102.72
307	107.53	116.11	119.08	118.26		307	106.59	108.86	109.72	110.22	112.48	111.33	111.44	110.53	110.24	111.19		307	99.878	102.8	100.96	103.45	107.4	106.41	103.49	108.75	106.57	104.99		307	97.317	101.42	104.81	102.89	103.2	105.97	107.37	109.81	105.59	107.33		307	98.439	100.88	100.59	99.771	100.6	104.08	102.02
307.5	106.28	115.75	116.63	115.76		307.5	105.22	106.49	106.97	108.03	110.82	109.17	110.35	108.63	108.76	109.69		307.5	98.087	102.02	101.01	102.95	106.88	103.89	102.42	107.95	104.36	103.88		307.5	94.696	99.487	101.63	102.08	102.68	103.89	105.16	106.5	103.96	106.34		307.5	97.478	99.348	99.739	97.687	100.21	102.68	100.35
308	105.25	113.41	112.37	113.82		308	103.19	104.83	104.19	105.8	108.4	107	108.56	106	106.18	107.4		308	95.593	100.61	100.23	101.81	104.79	101.59	102.06	105.8	101.59	102.4		308	91.971	98.429	98.6	100.6	101.43	102.62	103.18	103.19	101.81	104.98		308	95.579	97.607	97.771	95.179	99.457	101.41	98.814
308.5	106.6	113.18	111.26	114.32		308.5	102.55	105.35	103.75	105.55	107.98	106.66	107.1	105.66	105.68	106.98		308.5	95.232	100.72	100.92	101.92	103.98	101.23	103.6	105.55	100.7	102.15		308.5	90.781	99.116	98.6	100.35	102.28	103.2	102.18	102.66	102.17	104.23		308.5	94.413	97.549	96.749	94.349	101.17	101.6	98.781
309	107.4	112.28	110.8	115		309	102.84	105	103.88	106.16	107.72	106.04	106.24	105.2	106.44	106.72		309	95.962	100.92	100.8	102.6	104.04	101.64	104.24	105.84	100.32	102.28		309	90.842	99.642	99.081	100.16	103.04	103.84	101.76	102.36	103.04	105.28		309	94.081	97.521	96.881	94.321	101.56	102.24	98.521
309.5	106.82	110.78	110.24	114.82		309.5	104.07	103.3	103.58	105.82	106.47	105.07	104.23	104.89	106.89	106.65		309.5	96.637	100.58	100.1	102.78	104.2	100.5	103.63	106.25	100.64	101.82		309.5	91	99.926	99.126	98.979	103.09	102.74	100.38	101.65	103.25	105.42		309.5	92.505	96.031	96.452	93.615	101.29	101.1	98.763
310	104.41	108.1	108.81	112.3		310	103.83	100.19	100.79	103.3	103.07	101.56	100.67	102.59	105.15	104.19		310	95.553	98.126	96.646	99.986	102.61	97.273	99.733	103.9	99.553	99.526		310	89.866	98.24	97.213	96.073	101.58	100.01	98.38	99.186	100.79	103.47		310	89.613	92.586	95.006	91.213	98.986	98.213	97.353
310.5	101.3	105.09	106.08	109.1		310.5	102.45	97.661	97.882	100.1	100.08	98.292	97.682	100.25	102.49	100.71		310.5	92.702	94.913	94.051	97.082	99.882	94.472	96.482	101.08	98.22	97.451		310.5	88.431	96.061	94.102	92.892	99.472	97.661	97.22	96.661	97.502	101.84		310.5	87.072	89.302	93.072	88.482	96.461	95.861	94.692
311	99.802	103.6	105.27	106.94		311	101.94	97.732	97.002	99.468	98.736	97.736	96.736	99.671	101.27	98.405		311	90.937	93.603	94.4	96.002	97.473	94.132	95.203	98.471	98.668	97.134		311	87.468	94.139	93.136	91.403	99.136	97.068	97.4	96.268	96.136	100.67		311	86	87.67	91.073	88.332	96.002	95.266	92.937
311.5	98.831	101.95	103.6	105.03		311.5	100.55	98	96.315	98.915	98.058	96.915	95.773	98.173	99.888	96.346		311.5	89.288	91.946	94.258	95.031	94.719	94.115	94.115	96.403	97.973	96.858		311.5	86.915	91.519	91.746	89.888	97.746	96.088	96.973	95.431	94.888	100.26		311.5	86	86.146	88.034	88.173	94.746	95.827	90.861
312	98.056	101.07	102.64	104.73		312	99.237	96.4	96.056	98.674	98.019	96.493	94.981	98.293	98.581	95.711		312	87.656	90.493	94.619	94.2	93.037	93.2	94.256	94.781	96.981	96.456		312	87.274	90.037	90.219	89.911	95.363	94.163	96.056	94.819	93.837	99.6		312	86.111	84.819	85.144	88.056	93.837	96.256	89.511
312.5	98.884	102.27	103.28	106.66		312.5	99.6	96.116	96.695	99.211	98.2	97.495	95.084	99.484	98.305	97.368		312.5	88.295	91.4	94.8	94.011	93.779	93.389	95.084	94.695	96.516	97.284		312.5	88.758	90.779	90.4	91.095	94.811	93.705	96.789	95	94.2	99.695		312.5	87.389	85.379	84.6	89.263	94.484	96.8	91.263
313	100.22	104.85	104.97	109.28		313	100.45	95.971	97.312	99.683	98.542	98.796	96.766	101.34	98.712	99.708		313	89.937	92.254	95.483	94.142	95.908	93.942	96.425	95.654	96.712	98.454		313	90.966	92.908	91.766	92.225	95.966	94.454	97.683	96.196	94.712	100.14		313	88.454	86.996	86.137	90.683	95.654	97.312	93.366
313.5	101.77	107.13	106.87	109.69		313.5	101.05	96.515	98.481	99.94	98.74	99.481	99.068	102.09	100.22	102.57		313.5	91.655	93.421	95.54	94.34	97.774	94.928	97.234	96.494	97.974	98.787		313.5	92.481	95.081	92.881	92.987	97.515	96.021	99.221	97.574	96.221	101.03		313.5	89.928	88.821	88.655	91.481	97.128	97.54	95.081
314	104.35	108.81	109.63	110.12		314	101.08	98.814	99.646	101.01	100.06	100.89	101.34	102.15	102.34	104.41		314	94.659	94.677	96.123	94.923	99.614	96.368	98.737	97.414	100.3	99.277		314	93.891	96.491	94.291	93.6	100.3	98.137	101.21	99.291	97.846	102.17		314	91.614	91.305	92.028	93.137	98.937	98.246	96.614
314.5	104.6	108.8	110.2	108.61		314.5	100.01	99.001	99.005	101.2	100.4	100.6	100.21	100.81	102.4	104.01		314.5	95.001	94.997	94.809	93.609	99.801	95.607	98.604	97.601	100.8	97.412		314.5	92.611	95.807	93.805	93.004	101.2	98.401	101	99.203	98	101.41		314.5	91.205	91.801	93.595	92.607	99.201	98.003	96.205
315	105.72	110.82	112.22	109.69		315	101.49	100.97	101.44	103.24	103.79	102.99	100.92	102.14	105.02	104.8		315	95.996	98.117	96.094	94.945	101.89	97.992	101.29	99.294	102.4	97.996		315	92.972	97.596	94.768	94.694	103.67	99.996	103.44	100.47	100.22	103.89		315	92.345	94.443	96.917	94.443	101.79	101.39	98.019
315.5	109.3	115.66	117.21	114.81		315.5	107.06	105.3	106.66	108.46	109.86	108.91	104.5	106.56	109.86	109.26		315.5	99.554	102.85	101.06	99.355	107.01	104.66	106.11	105.01	106.71	101.85		315.5	96.154	101.91	100.01	99.055	109.26	104	108.2	104.91	104.15	109.46		315.5	96.605	99.505	101.96	99.956	107.41	107.31	102.71
316	111.31	119.16	121.16	118.19		316	111.11	108.76	110.51	112.16	113.99	112.96	107.79	109.89	114.36	113.54		316	102.31	106.61	105.79	102.99	110.94	110.29	109.42	109.34	110.39	106.22		316	98.459	105.82	105.04	102.56	112.76	107.26	111.76	109.22	107.01	113.34		316	100.02	101.98	105.89	104.76	111.51	111.66	106.42
316.5	113.1	121.5	123.5	120.7		316.5	113.1	111.2	112.19	114.4	116.09	115.2	110.7	111.6	116.39	116		316.5	104.4	107.59	108.5	105.6	113	113.8	112.2	111.6	112.9	109.3		316.5	100.2	108.19	108.2	105.1	114.79	108.59	114.1	112	107.99	114.99		316.5	103.1	102.79	107.5	107	112.99	112.79	109.4
317	113.15	122.29	124.11	121.31		317	113.71	112.09	111.98	114.38	115.6	115	111.89	112.29	116.35	116.2		317	104.93	107.2	109.13	106.13	113.33	114.89	112.38	111.95	113.51	111.02		317	100.91	107.45	108.75	105.73	114.22	109.09	114.53	113.06	107.78	113.69		317	103.58	102.22	107.2	107.15	111.51	112.2	109.95
317.5	109.01	119.38	119.97	118.13		317.5	109.94	109.83	108.33	110.62	110.81	112.48	109.99	109.94	112.17	111.61		317.5	101.53	103.93	105.17	103.18	109.87	111.53	108.93	108.42	109.42	109.18		317.5	97.979	102.81	104.92	103.64	110.17	106.07	111.22	109.47	105.28	108.17		317.5	100.27	98.473	103.12	102.86	106.81	108.73	106.42
318	105.01	116.53	117.18	115.9		318	108.56	108.03	105.98	107.85	107.06	110.7	108.89	108.43	109.89	108.38		318	98.791	101.7	102.25	101.23	106.61	109.18	106.19	105.65	106.26	107.49		318	95.775	99.447	101.85	102.69	106.73	103.58	108.58	106.59	103.76	104.99		318	97.647	96.231	99.406	99.647	103.06	106.63	104.16
318.5	101.96	113.15	114.76	113.56		318.5	106.15	106.15	103.35	105.77	104.16	108.56	107.16	106.76	108.57	105.77		318.5	95.558	98.344	99.572	99.372	102.94	106.56	103.56	103.17	102.95	104.95		318.5	93.165	97.172	98.74	101.39	103.74	101.77	105.94	103.74	102.16	102.17		318.5	95.158	93.961	95.154	96.951	100.98	104.15	101.96
319	99.994	110.28	113.07	111.59		319	103.92	104.07	101.19	105.07	102.35	106.76	105.24	104.68	107.59	105.07		319	93.358	95.673	98.394	98.431	99.958	104.44	101.64	102.23	100.67	102.08		319	91.279	96.152	95.479	101.75	100.76	100.83	102.96	100.2	100.63	101.39		319	93.036	91.958	92.758	94.121	100.39	101.76	100.35
319.5	102.76	111.79	115.34	114.36		319.5	105.48	106.34	103.34	108.87	105.97	108.23	106.68	106.03	110.5	108.71		319.5	95.141	98.403	99.77	101.25	101.43	105.88	103.7	105.36	103.1	103.28		319.5	92.325	98.849	96.833	105.05	102.23	104.27	104.9	100.66	103.45	105.22		319.5	94.17	93.433	94.849	94.77	103.91	103.85	103.36
320	107.67	115.67	116.81	117.44		320	108.27	108.69	107.13	113.21	111.02	111.61	108.92	109.18	112.9	112.44		320	98.869	102.22	102.78	104.49	104.44	108.35	107.73	109.15	106.35	105.35		320	94.839	101.75	100.1	107.75	105.38	108.32	107.87	102.26	106.55	110.07		320	96.034	95.922	98.669	96.81	107.63	108.1	106.06
320.5	111.13	119.13	117.9	120.73		320.5	111.84	110.92	110.72	115.81	115.85	114.52	111.22	111.92	116.74	115.52		320.5	102.54	107.16	105.42	106.62	107.94	110.61	111.84	111.41	108.71	107.92		320.5	98.235	104.32	104.25	109.7	108.64	110.3	111.96	104.32	109.02	113.32		320.5	97.818	97.904	101.92	100.04	109.31	111.94	108.12
321	110	118.72	115.29	119.78		321	111.52	109.43	109.58	113.67	116.1	113.2	110.34	111.32	116.34	113.31		321	102.5	107.14	104.9	104.85	107.72	108.83	111.54	108.73	106.85	106.78		321	98.282	103.36	104.86	106.91	108.7	108.07	112.66	103.18	105.99	111.11		321	96.405	96.205	101.32	100.62	107.63	111.36	106.45
321.5	105.13	114.87	109.31	114.25		321.5	107.15	104.05	105.31	107.78	110.96	108.6	106.27	106.8	111.8	107.55		321.5	98.927	103.22	100.91	99.855	103.76	103.75	106.04	103.62	101.4	102.8		321.5	95.891	99.364	100.96	102.16	105.11	102.25	107.89	99.691	99.946	104.33		321.5	92.509	92.564	96.709	97.527	102.75	105.98	99.873
322	101.25	112.96	107.09	111.89		322	103.98	102.08	103.22	104.56	108.25	105.83	104.62	104.29	108.26	104.38		322	97.553	100.78	98.564	98.141	101.69	100.71	101.93	102.08	99.153	100.16		322	94.564	97.812	99.023	100.22	103.15	100.41	104.45	99.4	96.905	100.19		322	90.294	90.623	94.623	96.023	100.61	101.99	96.105
322.5	98.783	110.77	105.59	109.37		322.5	101.17	100.58	102.2	102.78	104.95	103.37	103.38	101.97	104.55	101.38		322.5	95.178	97.356	96.152	96.983	99.77	98.365	97.97	101	97.77	98.391		322.5	91.77	96.387	97.578	98.774	100.75	99.396	100.54	99.417	95.013	96.165		322.5	88.378	89.6	92.978	93.561	98.965	97.952	94.4
323	98.396	109.28	105.71	108.63		323	100.24	100.23	102.63	102.43	103.2	101.72	102.95	100.48	102.04	101.08		323	94.358	95.4	94.317	96.754	98.796	97.038	97.233	101.63	96.638	98.633		323	90.796	96.117	96.917	97.6	98.321	99.913	97.879	101.15	96.471	94.838		323	87.638	89.996	92.079	91.879	97.321	95.8	95.35
323.5	99	108.78	107.26	109.6		323.5	100.91	101.2	103.45	103.55	102.57	100.52	103.65	100.29	101.18	101.95		323.5	93.676	94.476	93.876	96.984	99.862	97.246	98.2	102.14	96.384	99.754		323.5	91.246	95.984	96.63	96.83	97.738	100.54	97.384	102.6	98.57	95.2		323.5	87.846	90.292	91.584	90.768	96.738	95.03	97.262
324	98.715	107.91	107.97	108.91		324	100.89	100.14	103.06	103.2	101.37	99.2	103.17	99.257	100.31	102.11		324	92.115	93.915	92.086	94.914	99.143	96.6	98.658	101.4	95.629	100.14		324	91.658	94.086	94.914	95.4	96	99.457	96.171	101.43	99.315	96.372		324	88.143	90.086	90.4	89.715	96	93.686	97.8
324.5	100.12	109.63	110.03	110.74		324.5	102.23	100.52	104.43	103.72	101.51	99.923	103.41	100.53	101.83	103.63		324.5	93.523	95.633	93.323	95.123	99.11	96.91	101.34	102.02	96.833	101.72		324.5	94.646	95.116	94.813	95.916	97.033	100.11	97.343	102.12	100.83	100.15		324.5	89.826	91.116	91.123	90.916	96.826	95.026	98.213
325	101.51	111.31	111.71	111.8		325	103.53	101.73	105.58	103.84	101.44	101.13	103.8	101.93	103.67	104.93		325	94.911	97.134	95.067	95.444	98.866	97.2	103.11	102.07	98.867	102.04		325	96.534	96.311	95.2	96.756	98.889	100.22	99.667	101.71	101.78	103.2		325	91.134	92.311	92.334	92.289	98.311	96.511	98.422
325.5	103.38	112.37	113.22	113.02		325.5	104.46	103.37	106.46	104.71	101.97	103.42	104.61	103.58	106.12	104.85		325.5	96.567	98.314	97.324	96.819	98.871	98.071	104.26	102.31	100.92	102.26		325.5	97.105	97.419	95.462	96.8	99.671	101.26	102.18	101.11	102.21	103.81		325.5	92.609	94.219	92.862	94.114	100.01	98.376	98.757
326	106.14	113.78	115.29	115.09		326	105.71	106.18	107.96	106.74	104.65	105.61	106.6	106.34	108.49	105.63		326	98.107	100.6	99.434	99.395	101.72	100.8	105.51	104.21	103.41	103.76		326	97.4	99.107	97.088	97.054	102.27	103.01	105.07	102.63	103.05	104.78		326	93.834	96.288	94.361	95.507	101.87	101.4	100.21
326.5	107.4	111.99	114.6	114.2		326.5	104.59	106.6	106.59	107.6	106.6	105.6	107.4	106.4	109.2	105.6		326.5	97.399	101.19	99.796	99.596	103	102	104.59	103.6	104	103.4		326.5	95.393	98.39	96.796	95.993	102.8	103.4	104.79	102.4	101.79	103.59		326.5	94.198	96.596	93.601	95.596	102.4	102.8	99.996
327	106.55	109.57	113.04	112.64		327	102.92	105.35	105.22	106.52	106.7	104.17	106.75	105.75	109.12	105.45		327	96.898	99.52	98.747	98.622	102.7	101.82	102.04	102.75	103.1	101.84		327	93.596	96.12	95.898	94.573	102.37	102.97	102.12	102.22	100.27	101.75		327	93.045	95.396	93.724	94.547	101.35	102.17	99.098
327.5	103.85	105.2	108.8	108.7		327.5	99.553	102.65	102.35	103	103.8	100.55	104.2	102.6	105.6	104		327.5	94.902	96.003	95.903	95.753	99.653	98.653	98.103	99.903	100.35	97.454		327.5	91.102	92.903	93.153	93.151	99.903	101.1	98.303	99.203	97.003	98.903		327.5	89.703	92.452	91.503	91.852	99.102	99.852	96.652
328	100.98	101.86	105.23	105.28		328	97.328	99.08	98.88	99.584	100.5	97.904	100.81	99.856	101.74	102.86		328	93.28	91.936	93.208	92.008	95.536	95.408	94.384	96.952	98.328	93.36		328	89.328	90.776	90.28	92.424	97.208	98.008	95.16	96.536	94.008	96.928		328	87.432	90.104	89.208	89.928	96.432	96.76	93.16
328.5	98.713	100.11	103.12	103.81		328.5	96.309	97.317	97.509	97.117	99.015	96.513	98.026	97.72	98.229	100.82		328.5	91.222	89.215	90.524	90.306	92.324	93.018	91.818	96.011	97.211	90.618		328.5	87.917	90.306	88.615	92.404	94.72	95.717	92.615	93.52	91.52	95.909		328.5	85.317	88.517	86.622	88.713	94.317	94.018	90.32
329	98.172	100.26	102.72	103.72		329	96.317	95.711	97.517	97.061	98.544	96.833	95.739	97.117	96.6	99.283		329	88.794	89.089	88.856	90	90.656	91.828	90.283	95.917	96.772	90.461		329	87	91.033	87.628	93.061	93.944	94.111	91.972	93.433	89.883	96.261		329	84.572	87.772	85.056	88.861	93.056	92.483	89.2
329.5	99.493	103.09	104.75	106.59		329.5	98.646	97	100.19	99.739	100.89	98.8	96.646	99.339	98.293	99.722		329.5	89.4	90.985	90.354	92.478	92.046	93.893	91.154	96.954	97.461	93.431		329.5	88.2	93.4	89.339	94.707	96.831	94.707	93.8	96.785	90.8	98.261		329.5	86.154	88.707	86.739	90.646	94	92.661	90.893
330	100.28	104	105.56	107.68		330	99.161	97.24	101.04	100.92	100.96	99.281	97.401	100.76	98.72	99.04		330	90.001	92.081	90.801	94.121	93.042	94.921	91.721	96.92	96.88	95.162		330	88.561	93.52	90.401	94.16	98.562	94.28	94.521	98.121	91.642	97.8		330	86	88.28	88.042	91.04	94.721	92.921	92.042
330.5	101.38	105.76	108.53	109.94		330.5	100.18	99.147	102.36	104.31	101.77	101.35	100.13	104.31	99.965	99.782		330.5	92.729	94.341	93.529	95.182	96.512	96.953	94.335	98.747	98.353	98.323		330.5	90.935	95.347	92.935	95.165	101.53	94.782	97.718	101.12	94.529	98.965		330.5	87.165	89.365	90.153	91.976	97.723	95.729	94.735
331	104.67	109.94	113.35	113		331	103.27	102.94	105.47	108.88	105	105.68	104.07	108	103.8	104.01		331	97.876	98.876	97.608	98.272	99.604	101.34	99.483	103.14	101.61	102.61		331	94.74	98.804	97.744	98.272	104.13	97.808	102.34	104.27	100.55	103.21		331	90.336	92.536	93.608	94.94	102.21	100.88	97.872
331.5	106.62	112.3	117.21	113.14		331.5	104.39	104.05	107.16	111.5	106.39	108.16	106.02	109.68	105.48	106.36		331.5	100.22	101.22	99.959	99.509	101.42	103.28	103.18	105.62	103.68	104.11		331.5	96.817	100.33	100.36	100.08	103.32	100.44	105.67	105.39	105.23	105.42		331.5	92.017	93.934	95.675	97.017	104.42	104.87	99.675
332	108.22	114.82	119.11	112.85		332	105.4	104.97	109.4	112.88	108	109.37	107.17	110.6	107	108.25		332	101.35	103.42	101.8	100.15	102.77	105.03	105.02	106.91	104.72	105.54		332	97.985	100.68	101.54	102	102.72	103.49	108.22	107.34	107.78	106.72		332	94.446	95.615	97.846	99.015	105.95	106.35	100.95
332.5	107.06	113.13	116.13	109.66		332.5	104.15	103.26	107.71	109.53	106.75	107.31	105.64	109.26	105.66	107.37		332.5	99.375	101.91	100.37	97.997	101.51	103.97	103.95	104.11	102.29	103.29		332.5	96.286	97.329	99.375	100.66	100.2	103.98	106.97	105	105.91	103.66		332.5	94.02	94.553	97.242	97.686	104.06	104.02	99.242
333	105.07	109.01	111.69	107.19		333	102.11	101.11	104.3	105.57	104.06	104.39	103.71	106.79	103.84	105.44		333	96.949	99.149	97.461	94.211	100.07	100.41	100.77	100.54	99.749	100.1		333	92.936	93.699	95.973	98.187	97.549	102.55	104.39	101.86	102.34	99.048		333	92.149	92.512	94.499	94.987	101.26	100.17	96.661
333.5	103.46	106.24	108	106.53		333.5	100.38	99.928	101.07	103.35	102.29	103.09	102.02	104.11	102.42	104.55		333.5	94.31	97.855	94.838	91.855	99.055	97.583	97.91	98.219	97.71	98.11		333.5	90.347	92.436	93.019	96.728	96.691	101.46	102.06	99.583	99.347	97.055		333.5	89.347	91.655	91.438	93.855	99.402	97.291	95.055
334	103.13	104.27	106.53	107.3		334	99.619	99.819	99.49	102.64	102.24	103.26	101.42	102.03	101.82	103.51		334	92.89	97.31	93.2	91.529	97.961	96.71	96.6	97.619	96.619	97.129		334	89.31	93.368	92.31	96.619	96.419	100.8	101.51	98.71	98.31	97.058		334	88.2	90.89	89.581	93.748	97.49	96.69	94.948
334.5	103.77	103.82	106.8	108.75		334.5	99.617	99.817	99.4	102.63	102.23	103.8	101.6	99.752	101.27	103.05		334.5	91.885	97.4	92.651	92.532	96.502	96.434	96.234	97.251	96.617	97.217		334.5	89.4	95.648	91.851	96.617	96.6	99.519	101.42	98.434	97.668	98.149		334.5	87.834	90.434	89.583	93.651	97.217	96.417	95.4
335	103.06	104.14	106.57	109.54		335	98.913	99.282	99.538	101.66	101.91	102.91	101.06	97.6	99.456	101.66		335	90.2	97.426	92.882	93.626	95.6	96.769	95.826	97.651	96.282	97.595		335	89.738	96.113	91.656	96.056	96.169	97.262	100.6	98.338	96.487	98.256		335	87.338	89.631	90.395	91.574	97.713	96.513	95.6
335.5	102.94	105.78	107.39	110.79		335.5	99.33	100.13	101.05	102.06	101.94	103.07	100.94	97.6	99.989	102.32		335.5	90.2	98.259	93.73	94.719	95.47	97.2	96.789	99.319	97.778	98.859		335.5	91.248	96.011	91.67	95.422	96.6	96.141	99.822	99.459	96.33	98.4		335.5	88.459	88.811	91.659	90.87	98.648	96.281	95.47
336	102.41	108.42	107.8	111		336	99.594	100.21	102.42	102.21	101.82	102.81	100.19	98.82	100.4	102.61		336	90.615	99.215	93.812	96	96.82	97.817	97.006	100.81	98.612	99.212		336	91.617	95.791	92.615	93.991	96.815	96.412	98.806	100.61	97.023	98.003		336	90.012	88.603	92.8	90.826	99.612	96.409	94.597
336.5	103.1	110.53	108.46	111.43		336.5	99.2	100.9	104.33	103.3	103.5	103.66	99.8	101.11	100.9	103.98		336.5	91.98	100.2	94.6	95.772	98.58	99.532	98.085	101.28	99.4	100.38		336.5	93.18	95.428	94.132	93.4	98.332	97.732	99.124	101.9	99.132	98.2		336.5	91.18	88.876	93.028	93.285	100.7	97	94.552
337	104.5	112.29	110.69	112.99		337	99.797	102.74	106.24	104.69	104.75	105.59	100.69	104.24	102.29	105.05		337	93.644	100.5	95.197	95.549	100.39	101.29	100.99	102	100.29	101.75		337	94.546	96.695	96.343	93.549	100.1	99.644	99.298	102.25	101.49	98.349		337	92.546	89.895	93.698	95.593	102.39	97.895	95.844
337.5	106.02	112.93	113.04	114.8		337.5	100.89	104.42	106.56	106.02	105.31	107.6	102.6	105.96	103	105.02		337.5	95.578	101.31	97.711	95.467	102.44	101.71	103.4	102.33	101.13	102.38		337.5	95.133	99	98.356	95.022	101.38	100.76	101.02	101.84	102.76	98.556		337.5	92.867	91.4	95.422	96.889	103.98	99.6	98.111
338	105.72	111.73	113.21	114.32		338	99.524	104.5	105.91	105.63	103.55	107.12	102.6	105.41	102.9	104.72		338	94.924	100.12	98.886	93.829	102.51	99.953	103.02	101.42	100.12	101.63		338	93.648	98.905	97.429	95.01	100.91	100.4	101.1	100.12	101.73	97.914		338	91.419	91.21	95.6	95.429	103.23	99.314	99
338.5	103.86	108.98	111.32	112.12		338.5	97.487	103.73	104.59	103.49	101.06	104.58	102.1	103.52	101.96	102.52		338.5	93.56	98.76	98.696	92.023	101.53	96.447	100.92	99.655	98.591	99.151		338.5	90.583	97.791	94.951	93.96	99.423	99.56	100.83	98.255	99.487	96.591		338.5	90.328	90.16	94.76	93.455	100.92	97.991	97.823
339	98.468	103.79	106.55	106.51		339	93.354	98.991	101.12	99.591	97.236	98.827	97.909	98.754	98.877	98.918		339	90.395	94.95	95.831	88.631	97.35	91.954	96.15	95.072	94.631	94.954		339	85.872	94.15	91.072	90.713	96.436	96.154	98.154	95.113	95.191	94.159		339	86.913	87.036	91.309	89.75	95.35	94.231	94.913
339.5	95.718	101.52	104.23	103.8		339.5	92.855	97.173	100.69	97.09	96.714	95.804	95.659	97.686	98.4	98.373		339.5	89.259	92.745	93.831	86.859	94.804	90.545	94.173	93.231	92.859	93.318		339.5	84.145	91.945	89.231	89.827	95.686	94.404	97.2	93.659	93.373	94.114		339.5	85.573	86.173	88.149	87.659	93.259	92.231	93.118
340	95.014	101	103.8	103.2		340	94.319	97.373	100.41	96.027	98.105	95.014	95.027	97.973	98.586	98.2		340	88.441	92.214	92.654	87.159	94.014	90.759	94.186	93.732	92.6	92.8		340	83.8	91.041	88.986	91.305	95.6	92.681	96.827	93.214	93.573	94.386		340	85.586	85.814	86.641	86.841	93.186	91.8	92.6
340.5	97.805	103.65	105.55	105.85		340.5	97.946	99.769	102.33	97.896	101.19	97.828	96.614	100.51	100.7	101.19		340.5	89.673	94.414	94.814	90.191	96.191	93.51	96.296	96.91	95.073	94.614		340.5	86.191	93.073	91.791	94.769	98.451	93.814	98.155	94.296	97.028	97.073		340.5	86.837	88.332	88.132	88.355	96.428	94.532	95.532
341	102.84	107.18	107.45	108.98		341	101.65	103.44	104.79	100.05	103.92	101.78	99.313	103.65	102.19	103.39		341	92.249	96.849	96.986	93.445	99.181	97.176	98.318	100.31	97.649	97.181		341	89.049	95.913	94.781	98.708	101.45	95.722	99.791	96.054	100.98	99.518		341	88.586	90.654	91.376	90.781	99.981	97.249	98.118
341.5	106.85	110.63	109	112.03		341.5	102.82	105.4	106.62	102.63	106.22	105.25	102.84	106.02	103.83	104.62		341.5	95.265	99.226	98.226	96.239	101.63	99.813	100.22	103.62	100.22	99.634		341.5	91.843	98.222	97.834	101.02	104.04	98.447	100.62	98.834	104.23	102.04		341.5	90.013	92.439	94.834	93.439	102.82	99.83	101.02
342	109.74	112.58	109.43	113.98		342	104.11	105.2	107.68	104.43	107.08	108.14	104.83	107.34	105.78	105.83		342	98.891	100.48	99.63	98.691	103	100.71	101.28	104.98	101.51	101.43		342	94.03	99.2	99.707	101.72	106.15	100.98	101.71	100.71	105.65	104.18		342	90.677	94.661	96.861	95.584	103.72	100.97	101.92
342.5	110.15	113.5	109.5	114.6		342.5	104.15	104.3	107.35	104.5	107.2	108.55	105.35	108.35	107.15	105.9		342.5	100.45	100.6	100	100.99	102.55	101.2	101.4	105.75	102.3	101.8		342.5	94.102	99.051	99.902	100.85	105.36	102.2	102.5	101.2	104.8	104.65		342.5	91.248	95.549	98.048	96.2	103.15	100	101.5
343	107.14	111.08	106.3	111.68		343	101.87	100.9	104.36	101.45	105.12	105.5	103.52	105.92	106.21	103.98		343	98.119	98.206	97.406	100.29	100.3	98.184	98.984	103.45	100.76	98.384		343	91.941	96.849	96.941	97.784	102.32	101.23	101.27	98.633	102.25	102.38		343	89.627	93.427	95.806	93.762	100.28	97.384	98.563
343.5	103.22	106.9	102.77	107.59		343.5	99.955	97.461	101.55	97.098	101.58	101.5	100.17	102.47	103.47	101.26		343.5	94.579	95.285	94.673	98.555	96.485	95.649	96.261	99.098	98.143	95.567		343.5	88.767	95.224	93.767	94.873	98.498	98.767	99.449	94.192	97.898	99.661		343.5	87.261	90.967	93.073	90.392	96.285	94.567	96.131
344	98.874	104.04	100.6	104.17		344	98.335	95.237	100.43	94.569	99.203	98.139	98.502	99.705	100.87	98.871		344	92.369	92.139	91.905	96.437	94.003	93.969	94.369	95.572	96.902	93.902		344	86.769	93.969	91.437	93.102	95.305	97.268	97.935	91.935	95.203	97.603		344	85.037	88.803	90.139	87.471	93.637	93.4	94.935
344.5	98.268	104.11	101.61	104.26		344.5	98.783	94.907	101.94	94.86	99.268	98.26	99.345	99.737	100.14	99.46		344.5	92.107	92.145	90.745	95.83	93.792	93.145	94.545	95.145	97.622	94.537		344.5	86.945	94.107	91.983	94.383	95.983	97.268	98.422	92.183	94.907	98.507		344.5	83.953	89.098	89.392	86.153	93.507	95.413	95.698
345	100.39	106.84	106.63	108.52		345	101.84	97.857	105.75	99.23	102.17	102.19	102.24	103.99	103.15	103.17		345	94.615	95.036	93.415	97.794	96.588	96.146	97.105	98.588	101.28	98.678		345	90.057	96.836	95.146	97.546	99.257	99.505	102.08	96.009	97.746	101.02		345	85.925	93.078	91.084	87.905	96.346	100.21	99.236
345.5	102.66	110.01	112.62	113.14		345.5	104.1	101.21	108.46	103.94	106.16	105.81	105.23	107.97	106.04	106.43		345.5	96.695	98.573	96.043	99.695	100.39	100.14	99.278	103.12	104.63	102.39		345.5	92.86	99.095	98.043	100.99	102.43	102.41	105.24	100.54	101.19	103.1		345.5	88.643	96.79	93.625	90.443	99.425	104.37	101.31
346	103.76	111.45	116.49	114.96		346	104.71	102.67	109.15	104.44	107.71	107.42	106	108.85	107.07	107.09		346	96.509	99.691	97.582	99.945	102.18	101.87	99.2	104.2	104.58	104.16		346	94.818	100.25	99.4	101.29	103.82	102.09	106.42	102.02	102.36	103.15		346	90.436	97.873	94.545	91.673	100.36	105.04	101.69
346.5	103.44	110.84	117.29	114.77		346.5	103.99	102.39	107.36	102.36	107.11	106.86	104.86	106.98	106.79	105.28		346.5	95.662	98.135	98.094	98.282	102.69	101.97	98.441	103.19	102.86	103.84		346.5	94.894	99.768	98.641	99.862	103.39	100.91	105.86	101.84	101.91	102.11		346.5	91.474	97.715	93.894	92.4	100.17	102.83	100.01
347	103.2	109.61	115.81	113.61		347	102.8	101.6	104.22	99.218	105.61	104.41	103.8	103.22	105.6	103.41		347	94.603	95.416	97.602	95.615	101.61	100.61	98.397	101.21	101.41	102.01		347	94.203	98.012	97.208	98.01	102.4	100.2	103.41	100.41	101.2	100.41		347	91.4	96.01	93.402	92.797	98.808	99.618	97.613
347.5	104.89	110.35	114.59	115.03		347.5	104.42	102.76	103.6	98	106.09	104.61	104.48	102.82	106.76	104.01		347.5	95.021	94.821	97.94	95.07	102.35	100.54	100.44	100.82	102.29	101.94		347.5	95.211	98.621	97.411	98.081	104.3	101.77	103.4	101.16	102.29	100.14		347.5	92.021	95.74	94.091	95.032	99.291	99.961	98.291
348	105.52	110.86	113.21	116.77		348	105.2	103.8	103.32	97.716	107.43	104.72	104.86	103.74	107.52	103.83		348	95.232	96.31	97.774	95.058	102.43	100.66	102.57	101.46	103.63	102.06		348	95.458	99.258	97.516	98.6	105.6	103.77	102.69	102.48	102.92	100.12		348	92.374	95.29	95.568	96.484	100.06	101.43	99.058
348.5	104.52	110.23	111.8	117.19		348.5	105.63	104.87	103.91	97.855	108.21	105	105.03	105.08	107.84	103.19		348.5	95.6	97.936	98	95.068	102.41	100.68	103.2	101.44	104	101.84		348.5	95.014	98.441	97.159	99.027	105.53	104.17	102.23	103.65	103.01	100.5		348.5	92.545	94.345	96.427	97.027	99.573	102.64	98.641
349	103.23	110.69	111.97	117		349	105.91	106.4	105.66	99.368	108.23	105	105.74	106.37	108.74	103		349	95.685	100.57	98.341	96.426	102.86	102.23	103.11	102.26	104	102.91		349	95.541	99	96.685	99.656	103.92	103.37	102.94	104.49	103.37	102.48		349	91.885	93.6	96.971	97.229	99.541	103.29	99.456
349.5	102.53	110.33	112.51	116.69		349.5	105.8	107.04	105.69	102.13	106.9	105	106.83	105.66	109.36	103.94		349.5	95.486	101.6	99.427	97.157	103.2	103.43	102.22	102.44	103.84	104.07		349.5	96	98.686	96.643	99.843	101.27	101.55	103.87	103.97	103.13	104.34		349.5	91.529	92.816	96.729	96.216	100.16	103.09	99.173
350	103.23	111.51	114.34	117.03		350	106.34	108.03	106.37	106.11	106.91	106.26	109.31	104.89	111.06	106.97		350	97.427	102.06	100.43	98.341	104.4	105.66	102.77	103.17	104.66	105.23		350	97.17	99.884	97.942	100.34	99.914	101.29	105.4	103.63	103.74	105.94		350	92.257	93.599	96.742	96	102.08	103.71	100.06
350.5	104.6	113.4	116.5	118		350.5	106.7	107.4	106.9	109.3	107.4	108.2	110.9	105.1	112.3	109.2		350.5	98.9	101.1	100.3	100.5	105.1	107	103.5	103.5	106.3	106.3		350.5	97.401	101.3	98.8	100.8	100.5	101.5	106.4	102.9	104.3	106.3		350.5	92.201	95.1	97.4	95.201	104.1	104.1	101.2
351	103.4	112.37	115.4	115.72		351	104.66	104.03	105.03	108.37	106.51	108.6	108.89	103.77	110.46	108.17		351	98.144	97.916	98.63	99.744	103.06	105.26	102	101.43	105.71	104.29		351	94.887	100.31	97.601	98.516	100.06	100.17	104.66	100.46	102.12	104.26		351	90.43	94.544	95.487	92.687	103.37	102.6	99.43
351.5	100.94	109.77	113.22	112.49		351.5	102.5	101.02	102.42	105.05	105.14	107.34	105.09	102.47	106.4	105.13		351.5	96.059	95.417	95.459	98.03	100.3	102.9	100.06	99.23	103.46	102.07		351.5	92.502	98.387	94.774	96.144	99.357	99.115	101.66	97.787	99.944	101.46		351.5	88.502	93.144	93.102	90.23	100.86	99.502	97.859
352	99.431	106.61	110.55	109.23		352	100.72	99.031	100.2	101.18	103.63	105.26	102.06	101.2	102.61	102.15		352	93.775	93.317	92.947	96.717	98.289	101.23	97.547	98.031	100.61	100.8		352	90.261	96.575	92.403	93.947	98.517	98.458	99.717	96.544	98.317	99.517		352	86.831	91.289	90.861	88.917	99.144	97.831	96.144
352.5	98.63	102.62	107.75	106.72		352.5	99.645	97.489	98.119	97.579	101.35	102.55	99.904	99.86	99.364	99.719		352.5	91.519	92.245	89.779	95.645	96.86	99.134	94.564	96.489	97.179	99.089		352.5	89.03	94.134	90.504	91.334	96.889	97.46	97.719	95.83	96.504	97.704		352.5	86.03	88.749	87.964	87.104	98.06	96.474	95.8
353	100.11	101.06	107.83	107.03		353	100.63	99.113	99.425	98.056	100.57	102.12	100.6	100.32	99.6	100.54		353	92.856	92.8	88.8	97.313	97.2	99.544	94.119	96.631	96.687	98.806		353	89.831	93.575	90.944	91.687	96.519	97.575	97.856	96.687	97.456	97.175		353	86.431	88.487	88.544	87.6	98.744	97.113	96.8
353.5	100.02	99.69	107.02	106.6		353.5	99.818	99.655	100.25	98.327	99.49	100.64	100.47	99.345	99.6	100.27		353.5	92.49	92.927	89.564	96.708	96.69	98.763	93.018	96.2	96.527	96.781		353.5	88.636	92.236	90.8	91.145	95.163	96.363	97.745	95.508	97.727	96.09		353.5	86	87.69	88.273	87.09	98.09	96.763	97.437
354	99.998	100.19	108.39	107.79		354	99.997	101.39	101.39	99.392	99.398	100.2	101.59	100.39	100.99	102.18		354	92.994	93.992	92.976	95.605	96.4	98.598	93.792	96.398	98.584	96.597		354	89.589	91.8	91.991	91.794	95.197	96.397	97.6	94.603	98.395	95.998		354	86.794	87.598	88.795	87.197	97.403	96.598	98.792
354.5	99.714	101.35	108.45	107.98		354.5	99.384	101.58	101.24	99.845	99.653	99.237	100.98	99.245	101.45	103.12		354.5	92.714	94.522	95.878	93.767	95.514	98.384	94.722	96.792	99.253	95.975		354.5	89.384	91.722	91.922	92.522	94.784	95.914	96.445	94.184	97.984	95.653		354.5	86.453	87.114	89.522	87.792	96.506	96.8	98.584
355	98.8	102.84	107.38	107.2		355	98.319	100.12	99.639	98.239	99	97.098	99.519	98.2	100.8	102.46		355	91.379	93.439	96.821	91.779	93.618	96.898	94.2	96.4	98.319	94.519		355	88.74	91.2	91.54	92.561	93.298	95.421	94.698	93.681	97.06	94.86		355	85.66	85.919	88.86	87.681	94.779	96.94	97.8
355.5	101.26	105.07	108.38	108.83		355.5	99.222	101.44	100.64	99.456	99.845	97.811	100.8	99.611	102.68	103.99		355.5	92.611	94.245	97.766	93.501	94.211	98.011	95.822	97.022	99.222	95.411		355.5	90.6	92.445	93.034	95.29	93.6	97.056	95.211	96.89	97.422	95.822		355.5	86.834	87.101	90.022	90.478	96.067	99.056	99.078
356	102.04	106.53	107.84	109.48		356	99.354	102.36	101.56	100.56	100.76	97.836	100.72	99.882	104.16	103.31		356	92.718	94.836	96.544	95.2	94.072	97.708	96.2	97.154	99.518	95.6		356	90.518	93.446	93.764	96.964	93.272	98.164	95.482	98.482	97.8	96.282		356	87.728	89.292	90.564	91.8	96.954	100	100.56
356.5	101.04	105.63	106.07	109.14		356.5	97.778	102.45	101.04	100.65	100.85	96.989	99.989	99.389	103.64	101.07		356.5	91.378	93.531	93.614	94.284	92.531	95.473	95.742	95.731	98.484	95.295		356.5	89.178	93.342	93.084	96.589	91.731	98.095	95.295	98.142	96.578	95.942		356.5	88.353	90.458	90.189	91.036	96.142	98.167	100.34
357	100.12	103.5	103.87	108.79		357	96.483	101.74	100.57	101.01	100.66	96.613	100.44	99.013	102.94	99.719		357	90.519	93.166	91.472	92.295	92.683	94.389	95.883	95.189	97.119	95.483		357	88.259	93.036	92.189	94.895	91.906	97.883	94.789	98.119	95.213	95.883		357	89.036	91.059	90.236	88.825	95.519	95.895	99.295
357.5	97.248	100.07	100.08	106.35		357.5	94.848	98.953	97.859	98.659	98.659	94.73	98.542	96.753	99.683	96.753		357.5	87.365	90.177	88.153	88.683	91.612	92.236	94.436	92.753	93.777	93.942		357.5	86.918	91.048	89.753	91.377	91.012	95.965	92.918	95.153	92.859	94.53		357.5	87.142	88.871	88.624	84.965	91.989	92.471	95.495
358	95.577	97.318	96.624	104.25		358	93.506	97.012	94.989	95.46	96.118	93.377	96.812	94.648	95.895	95.141		358	84.883	87.154	86.212	86.048	91.565	91.6	92.648	91.141	90.918	92.212		358	86.271	89.212	87.483	88.024	91.294	93.648	91.777	93.048	90.648	92.518		358	85.412	85.789	86.883	82.318	88.918	89.718	92.154
358.5	96.492	97.597	97.397	104.46		358.5	95.162	97.116	94.716	94.951	95.692	94.457	97.516	95.386	95.527	96.257		358.5	85.422	87.081	87.857	86.362	92.751	93.257	93.422	92.892	91.492	92.457		358.5	87.786	89.116	87.986	88.092	94.232	95.057	91.892	93.351	92.232	92.692		358.5	86.151	84.411	86.916	82.422	88.622	90.092	92.186
359	99.645	101.46	101.15	107.23		359	98.328	98.706	96.622	97.128	98.845	97.234	99.317	97.411	98.845	99.034		359	88.034	88.928	91.161	90.267	95.139	95.822	95.611	95.939	94.539	95.339		359	90.234	91.022	90.222	91.139	98.15	97.728	94.834	95.422	96.361	95.845		359	88.117	85.294	88.822	84.822	91.55	93.139	95.056
359.5	101.63	104.86	104.82	109.74		359.5	100.74	98.8	98.056	98.48	101.89	98.68	101.01	99.008	101.54	100.3		359.5	89.832	90.984	94.84	93.864	97.208	97.256	97.208	98.888	96.608	97.936		359.5	91.856	93.16	91.128	93.384	100.41	99.96	96.28	96.68	99.512	98.008		359.5	89.456	85.728	90.608	86.08	94.512	95.032	97.76
360	103.42	108.54	109.56	112.46		360	103.76	99.57	101.16	101.02	104.42	101.51	104.36	102.06	106.29	101.92		360	91.985	94.602	98.417	98.141	100.25	99.17	99.57	101.92	99.617	101.99		360	93.97	96.141	94.109	96.463	102.62	101.74	99.248	98.863	102.06	101.06		360	91.17	88.895	92.909	88.37	98.202	97.263	100.02
360.5	103.75	110.07	111.17	113.3		360.5	104.9	100.68	102.3	101.47	104.17	102.62	105.73	103.37	107.9	102.18		360.5	91.667	96.483	99.217	99.901	102.17	100.28	99.984	102.18	100.18	104.13		360.5	94.734	98.833	95.683	96.951	103.18	101.15	100.93	99.817	102.2	101.9		360.5	91.701	91.2	94.017	89.017	99.501	98.217	100.47
361	102.07	108.65	111.56	112.61		361	103.84	100.6	101.05	100.43	101.51	102.57	105.4	103.76	107.03	101.6		361	90.44	96.026	98.053	98.466	101.25	100.39	99.026	101.04	99.413	103.43		361	94.026	98.813	96.347	94.893	102.04	99.466	100.79	99.587	100.08	100.47		361	90.64	92.134	93.04	88.6	98.813	97.426	98.119
361.5	100.57	107.63	109.83	111.37		361.5	101.94	100.31	99.972	100.4	98.458	102.54	104.72	102.8	105.03	101.86		361.5	90.114	95.515	95.088	95.888	99.258	99.315	97.572	98.915	98.429	101.69		361.5	92.658	97.201	96.972	93.345	101.66	97.145	100.43	99.486	98.172	99.086		361.5	88.401	92.115	91.258	87.572	97.715	97.429	96.515
362	98.476	106.06	106.62	109.66		362	99.276	99.584	98.511	99.511	96.203	101.51	102.98	100.78	102.2	101.49		362	90.4	93.657	92.403	93.076	97.003	96.822	96.365	96.93	97.111	99.003		362	90.53	93.913	95.003	90.93	100.78	94.603	98.984	97.803	95.949	97.657		362	85.622	90.384	89.003	85.857	95.857	95.857	94.403
362.5	97.009	105.79	104.42	108.21		362.5	98.006	98.212	98.788	99.591	95.4	101.39	102.2	99.609	100.61	101.59		362.5	90.597	92.803	90.418	92.2	95.412	94.026	96	96.003	97.388	97.806		362.5	89.406	91.023	93.806	89.806	100	93.209	98.4	97.197	95.394	96.212		362.5	84.206	89.603	87.806	85.791	94.215	94.806	93.6
363	97.266	107.73	103.93	108.33		363	98.666	100.2	100.87	101.94	96.534	102.4	103	101.47	101.33	102.27		363	91.533	93.999	91.668	93.268	95.6	93.866	96.199	97.2	98.2	98.933		363	89.8	91.599	94.199	91.133	100.4	93.6	99.533	99.134	97.001	97		363	86.335	90.8	88.8	87.735	93.665	95.399	94.599
363.5	97.959	108.7	104.77	108.36		363.5	99.77	101.28	102.23	104.52	98.17	103.36	103.42	103.92	102.71	102.96		363.5	92.359	94.833	93.843	95.307	96.285	95.243	96.759	98.296	99.433	99.622		363.5	90.896	92.433	94.759	93.191	100.15	95.243	100.63	100.77	99.18	98.37		363.5	88.78	92.17	90.58	90.728	93.959	96.643	95.57
364	100.83	110.81	107.6	111		364	102.41	103.21	104.59	108.21	101.82	104.6	104.57	107.03	104.79	105.01		364	94.407	96.986	96.641	97.2	98.207	99.027	98.193	100.39	102.42	100.38		364	93.414	95.22	97	96.641	101.8	99.041	102.77	103.8	102.18	101.43		364	91.607	94.414	94.441	95.02	95.8	99.593	97.8
364.5	100.99	109.93	106.91	109.93		364.5	102.14	102.63	103.63	107.91	102.09	103.91	102.8	107.03	103.68	104.94		364.5	94.294	95.834	97.034	96.434	97.94	99.34	97.464	99.434	102.77	98.957		364.5	93.417	95.187	96.234	97.494	101.11	100.05	100.93	103.03	100.68	102.09		364.5	90.957	94.034	95.217	94.91	95.34	98.787	96.881
365	99.854	107.76	105.51	107.61		365	101.4	100.67	101.67	105.78	102.04	102.36	100.61	104.92	101.47	103.47		365	93.507	94.6	94.922	94.176	96.615	98.161	96.6	97.615	102.84	96.868		365	92.507	94.639	94.854	97	99.415	100.24	98.761	101.21	98.761	101.31		365	89.015	92.507	94.6	93.507	94.746	97.215	94.668
365.5	98.384	104.9	103.2	104.35		365.5	99.384	98.568	98.704	102.3	100.78	99.816	98.432	102.14	98.432	100.75		365.5	90.936	93	92.016	90.968	94.352	94.688	95.6	94.32	100.97	94.248		365.5	90.352	93.232	92.984	94.136	96.104	99.232	96.784	99.016	96.448	98.32		365.5	86.352	90.136	92.288	90.12	92.568	94.304	91.6
366	98.714	103.8	103.54	104.14		366	99.8	98.286	97.429	101.03	100.94	100.17	99.314	101.49	99.228	100.03		366	90.457	93.428	92.457	90.429	94.314	93.657	96.2	93.314	100.34	95.4		366	89.8	93.943	92.8	93.314	94.743	99.686	97.114	99.714	97.6	97.4		366	85.886	89.229	90.572	89.2	92.628	93.543	91.943
366.5	100.8	104.73	105.4	105.69		366.5	101.22	98.4	97.355	100.64	102.02	100.56	100.62	101.91	100.42	99.49		366.5	90.955	95.242	93.731	90.976	95.776	94.931	97.931	93.355	99.69	97.131		366.5	89.8	95.331	93.266	93.045	94.866	99.8	98.731	101.02	99.487	97.555		366.5	86.31	88.845	90	90.131	94.131	94.931	93.952
367	102.25	105.72	106.87	106.85		367	101.62	98.998	97.872	100.77	102.75	100.52	101	102.65	101.82	99.524		367	92.847	96.422	95.047	92.822	98.121	96.771	99.348	94.422	99.124	98.472		367	89.348	95.699	93.348	93.173	96.546	99.699	99.324	101.67	99.874	98.247		367	87.373	88.924	89.874	91.497	95.472	96.198	96.222
367.5	104.56	107.16	109.27	108.88		367.5	103.11	100.78	100.65	102.09	104.08	101.4	102.96	105.15	103.59	100.31		367.5	94.977	98.282	97.271	94.682	101.34	100.44	100.87	96.565	100.47	101.06		367.5	90.212	96.4	94.777	94.965	100.04	100.49	100.58	101.82	100.4	100.94		367.5	89.259	90.365	90.682	94.071	98.153	98.542	98.177
368	104.71	107.8	110.13	109.2		368	101.69	100.55	102.42	101.55	104.07	100.42	103.6	106.33	102.82	99.546		368	95.4	98.436	97.309	95.327	102.4	101.6	100.75	97.364	101.82	101.64		368	89.346	95.909	95.2	95.927	102.34	99.946	101	99.765	99.909	102.16		368	90.164	91.164	90.836	94.764	99.654	100.09	98.273
368.5	105.59	108.83	111.83	111.03		368.5	101.33	100.5	104.33	101.83	104	101.19	106.06	108.36	103.4	100.93		368.5	96.833	98.964	97.764	95.101	103.5	102.36	101.1	98.332	103.9	102.06		368.5	90.329	96.83	96.197	97.263	104.2	100.5	101.7	98.8	100.4	102.53		368.5	91.663	93.063	91.63	95.299	101.1	100.9	98.732
369	107.8	110.61	112.69	113.51		369	101.49	100.39	106.1	102.9	103.49	103.3	108.6	109.79	104.2	102.5		369	96.183	99.596	98.396	93.783	103.59	102.69	101.09	98.898	105.6	103.5		369	92	98	97.2	98.702	104.69	102.51	101.69	98.494	101.5	102.38		369	92.898	94.4	92.698	95.391	102.7	102.6	99.298
369.5	105.77	109.66	110	111.57		369.5	98.772	97.058	103.63	101.26	100.26	101.86	106.57	106.66	101.77	101.03		369.5	93.001	97.515	95.458	90.772	100.63	99.287	97.687	96.744	103.06	100.86		369.5	90.458	96.286	95.144	97.086	101.46	100.77	98.116	96.144	99.201	98.344		369.5	90.915	92.172	90.201	92.944	100.92	100.57	96.801
370	106.28	110.96	110.56	111.8		370	99.403	97.765	104.85	103.89	100.68	103.85	107.72	106.76	103.45	102.72		370	93.043	98.162	96.003	90.724	100.64	99.684	97.803	98.005	102.92	101.36		370	91.803	96.041	96.003	97.643	101.32	102.25	98.084	96.924	98.962	98.043		370	91.722	92.643	90.603	93.562	101.76	100.24	97.284
370.5	107.18	112.62	111.97	112.49		370.5	100.53	99.748	107.26	106.57	102.35	106.15	109.11	106.16	105.75	104.44		370.5	94.329	99.129	96.471	92.548	101.71	101.02	99.038	100.04	103.4	103.35		370.5	93.038	96.2	96.91	98.929	101.58	104.22	99.967	98.967	99.819	99		370.5	91.871	94.038	91.4	94.2	103.64	100.98	98.619
371	107.18	112.98	113.49	112.4		371	101.51	101.27	108.16	108.81	103.87	108.03	109.56	105.8	107.09	105.69		371	96.029	99.936	96.2	94.608	102.87	101.91	100.65	100.76	103.58	104.87		371	94.293	96.915	97	99.557	101.58	104.76	102.03	101.03	100	100.07		371	92.85	95.472	92.472	93.843	105.07	100.62	98.979
371.5	109.65	115.1	116.5	115.93		371.5	105.18	105.13	110.86	112.45	107.34	110.74	112.2	108	109.99	108.39		371.5	99.343	102.5	98.448	98.924	105.64	105.14	103.8	103.9	106.44	108.3		371.5	97.248	98.648	99.2	101.45	104.3	107.34	105.84	104.19	102.84	102.94		371.5	95.248	98.295	95.838	95.752	108.3	103.53	101.2
372	109.33	115.05	115.38	117.35		372	106.98	106.55	109.47	112.25	108.03	111.2	111.38	108.23	110.25	108.77		372	99.334	103.03	98.483	101.07	106.28	105.13	103.57	103.85	107.32	108.02		372	97.517	98.917	99.2	101.25	104.6	107.92	106.6	104.92	103.72	103.75		372	95.633	97.901	96.6	95.483	108.37	104.83	100.73
372.5	107.89	113.69	112.39	117.41		372.5	107.77	106.43	107.13	109.96	107.27	109.72	109.5	107.29	108.7	108.41		372.5	98.258	102.27	98.771	101.77	105.64	103.69	102.47	102.67	107.03	105.75		372.5	96.302	98.629	98.644	99.702	105.16	107.81	105.67	104.26	103.06	103.81		372.5	95.244	95.917	95.858	94.473	107.09	104.81	99.658
373	107.95	114.35	112.27	118.78		373	109.45	107.09	106.78	108.31	107.8	109.84	110.13	107.47	108.84	110.45		373	99	101.98	100.56	102.38	106	104.64	102.69	103.44	107.6	105.44		373	96.092	99.254	99.546	99.437	106.58	108.91	105.69	104.69	104.4	104.65		373	94.383	95.021	96.546	95.837	106.53	106.2	100.8
373.5	106.57	112.85	109.92	116.72		373.5	107.76	106.06	104.85	104.91	106.82	107.68	107.92	104.63	106.56	109.12		373.5	98.016	99.679	100.39	99.956	104.03	103.09	101.66	101.77	106	103.77		373.5	94.816	98.785	98.416	98.016	104.77	107.97	103.92	103.54	103.17	103.69		373.5	92.816	92.648	95.416	94.294	104.45	104.85	99.939
374	103.88	109.7	106.89	112.73		374	103.73	104.07	102.47	101.11	104.28	103.73	104.7	99.951	103.29	106.09		374	95.675	95.726	98.467	96.309	99.926	101.06	100.43	99.467	102.32	101.47		374	92.475	96.867	95.884	96.059	102.08	104.52	100.7	101.28	100.29	100.89		374	89.709	90.267	93.267	91.875	101.3	102.47	98.059
374.5	102.92	107.82	105.16	110.08		374.5	101.22	103.18	102.28	99.337	103.46	100.96	101.9	97.756	101.92	103.1		374.5	93.797	93.397	96.356	93.937	96.836	99.296	99.597	99.099	100.74	100.14		374.5	90.677	95.397	94.397	95.419	99.537	101.7	99.038	99.937	98.337	99.658		374.5	87.217	89.378	91.677	90.077	98.997	100.6	97.118
375	99.868	103.94	101.91	106.34		375	97.339	100.78	100.58	95.868	100.65	97.454	97.739	94.125	99.254	98.939		375	90.596	90.841	92.21	91.241	92.281	95.525	96.783	96.854	97.654	96.539		375	87.454	92.841	91.196	93.712	96.841	97.281	97.169	97.241	94.996	96.983		375	83.468	87.369	88.196	86.725	95.668	97.01	94.454
375.5	98.208	101.42	101	102.63		375.5	96.003	98.619	99.405	93.616	99.603	96.205	95.021	92.411	98.597	97.011		375.5	88.613	90.2	89.224	90.995	90.408	93.021	96	95.211	95.813	93.821		375.5	85.811	91.608	89.411	92.013	94.621	94.619	96.403	95.613	93.013	96.003		375.5	80.821	86.405	86.016	84.616	93.613	94.813	93.403
376	96.805	100.93	102.53	101.14		376	95.471	97.937	98.603	91.871	99.137	94.937	94.4	92.732	98.537	96.8		376	88.066	90.068	87.671	91.666	89.668	91.139	94.205	93.539	95.074	92.537		376	85.2	90.803	88.137	90.871	94.6	93.337	96.668	94.005	92.003	95.271		376	80.732	85.805	84.537	83.337	91.474	93.337	93.4
376.5	97.61	102.54	105.88	101.67		376.5	96.142	98.876	99.676	92.944	99.942	95.608	96.279	95.55	98.805	98.679		376.5	89.81	91.142	89.013	93.544	91.144	90.737	94.742	93.271	95.476	93.476		376.5	86.944	91.473	88.808	90.603	95.942	93.873	97.205	94.676	93.076	95.942		376.5	83.013	85.939	85.61	84.142	91.071	94.142	94.742
377	103.03	108.24	112.44	107.05		377	101.03	103.84	104.84	98.45	103.82	100.03	102.25	101.44	102.82	104.04		377	95.438	95.63	94.24	97.818	95.823	93.828	99.223	96.823	99.83	98.438		377	91.638	94.63	93.828	94.23	100.85	98.63	100.22	98.625	97.628	99.415		377	88.845	89.438	90.45	89.038	95.028	99.023	99.618
377.5	106.95	112.12	116.51	112.33		377.5	103.78	107.57	108.45	103.82	105.42	103.06	106.93	105.12	105.04	107.72		377.5	99.391	98.85	98.745	99.837	98.52	96.92	101.99	99.308	102.98	102.25		377.5	95.45	97.92	96.92	97.45	105.38	101.99	101.82	101.31	100.72	101.38		377.5	93.533	93.25	95.604	93.062	98.333	101.51	101.14
378	111.21	115.19	118.91	116.07		378	106.45	109.71	110.56	108.49	106.9	106.67	110.25	108.05	107.59	110.65		378	102.59	102.21	103.56	102.25	101.59	100.27	105.33	101.71	105.79	105.33		378	98.251	100.57	99.99	100.25	108.19	105.05	103.43	103.99	104.21	104.05		378	97.407	96.468	100.16	96.946	102.49	103.91	101.96
378.5	110.91	115.72	118.31	116.73		378.5	106.75	110.12	108.29	108.73	106.52	107.33	110.1	108.16	107.74	109.73		378.5	102.51	103.76	104.15	102.74	102.37	102.39	105.31	102.57	105.52	105.14		378.5	99.164	101.58	99.899	100.55	108.3	105.53	103.32	104.34	104.72	103.76		378.5	98.143	97.564	101.14	97.343	103.33	103.12	100.91
379	107.85	112.7	114.75	114.12		379	105.02	106.8	104.3	105.9	103.72	104.95	106.65	106.62	105.6	107.12		379	99.522	102.35	102.27	100.6	101.37	101.9	102.4	101.42	102.42	102.72		379	97.372	100.55	96.372	98.598	104.7	102.92	100.6	102	102	102.15		379	95.847	95.772	98.471	95.273	100.42	100.55	97.647
379.5	105.02	110.34	111.57	112.71		379.5	103.97	103.65	101.94	103.54	102.46	103.34	104.54	105.71	103.31	105.57		379.5	97.827	101.03	100.25	98.883	100.28	100.68	100.11	100.51	99.653	100.88		379.5	95.14	99.513	94.14	97.027	102.2	100.8	98.74	99.997	100.57	100.4		379.5	93.74	93.827	95.597	93.397	97.94	98.94	96.4
380	103.59	109.94	109.51	112.8		380	103.95	102.72	102.42	103.02	103.19	103.86	104.39	105.33	102.67	106.22		380	97.4	100.73	98.766	97.943	99.321	100.53	99.823	100.39	99.2	99.966		380	94.498	99.755	93.389	96.811	101.34	100.78	97.709	99.166	99.932	99.155		380	93.177	92.777	93.487	92.366	97.189	98.132	96.211
380.5	103.64	108.92	107.37	112.8		380.5	102.72	101.16	103.12	103.56	103.32	105.12	104.04	103.88	103.8	106.44		380.5	97.083	99.045	97.962	96.841	97.524	98.687	100.2	100.12	99.279	99.4		380.5	92.245	98.762	93.2	96.841	100.32	100.16	95.883	98.441	98.641	98.004		380.5	92.562	92.321	91.283	91.641	97.159	96.762	96.4
381	105.32	109.98	106.11	113.54		381	101.85	101.68	103.89	104.68	105.12	106.19	103.95	103.84	104.98	106.35		381	96.6	97.611	97.747	97.189	96.8	97.159	100.2	100.74	100.43	100.14		381	91.4	98.694	94.23	97.189	100.64	99.8	95.694	98.347	98.989	97.694		381	92.347	92.789	91.241	91.547	98.724	96.4	97.577
381.5	106.79	110.91	104.73	113.73		381.5	101.76	102.73	103.64	104.28	105.11	106.7	103.96	104.77	106.54	106.25		381.5	95.94	96.51	97.755	96.925	96.785	96.71	100.24	100.74	101.14	99.925		381.5	90.495	97.91	95.17	97.51	100.25	99.68	95.785	99.17	99.14	97.385		381.5	92.095	92.51	91.125	92.185	99.57	96.57	98.355
382	106.52	109.8	103.72	112.14		382	101.61	101.39	101.19	102.3	104	105.15	103.07	104.4	105.55	104.15		382	94.952	95.235	97.117	95.586	96.435	95.765	97.621	99.421	100.4	99.083		382	89.365	96.469	94.8	96.069	98.317	97.952	96.014	98.635	98.565	97.365		382	90.469	90.904	90.531	92	99.035	96.448	97.717
382.5	106.1	109.8	103.45	110.45		382.5	102.95	100.5	100.45	101.15	103.85	104.65	102.75	104.4	105.5	104.1		382.5	95.352	95	97.15	94.248	96.2	96.752	96.499	98.299	99.949	99.2		382.5	90.051	95.549	94.8	94.998	98.2	98.051	97.352	98.701	99.402	98.051		382.5	89.699	89.749	91.15	92	98.499	97.402	97.75
383	104.67	109.33	103.64	108.18		383	103.15	99.001	100.6	99.492	102.71	103.27	101.86	103.42	104.71	103.67		383	95.764	95.128	96.819	92.492	95.437	97.292	95.546	97.328	98.237	98.328		383	90.418	93.619	93.256	93.237	96.892	98.51	97.51	98.474	99.001	97.674		383	88.437	88.328	90.346	91.256	96.601	97.71	96.437
383.5	103.49	109.03	104.17	105.57		383.5	102.69	97	101.2	98.314	102.06	101.91	100.06	101.77	103.97	102.57		383.5	95.4	94.143	94.743	91.571	93.457	95.943	95.428	96.857	96.429	97.6		383.5	90.943	91.457	91.543	91.6	95.971	97.686	96.686	97.286	97	96.314		383.5	86.886	88.2	89.971	89.629	94.343	96.543	94.8
384	103.29	109.14	103.79	104.23		384	101.57	97	102.15	97.281	102.09	100.88	98.681	102	102.82	101.88		384	94.634	93.034	93.175	92.106	92.387	94.375	95.694	97.2	94.209	96.375		384	90.94	90.081	89.975	91.6	95.587	96.881	96.034	96.634	96.387	94.975		384	86.54	89	89.434	88.328	93.694	95.281	93.728
384.5	105.37	110.64	105.12	105.17		384.5	101.92	99.006	103.68	97.765	102.88	100.94	100.07	103.12	102.5	102.52		384.5	94.483	93.062	92.497	93.324	92.462	94.441	96.503	98.545	93.462	96.145		384.5	91.862	90.462	90.483	92.945	96.545	96	96.303	96.724	96.965	95.503		384.5	87.345	90.483	89.683	87.883	94.545	94.621	94.206
385	107.24	110.82	106.11	106.86		385	103.18	101.33	104.05	99.552	103.69	102.46	102.84	104.2	103.22	103.42		385	95.112	93.336	91.6	94.4	93.264	95.064	97.312	100.15	94.088	97.752		385	92.312	91.176	91.288	94.2	97.8	96.088	97.64	98.24	99.104	96.664		385	88.952	91.112	90.136	88.688	96.152	94.8	96.352
385.5	108.89	110.6	107.09	108.6		385.5	104.49	102.93	104.07	102.02	104.58	103.73	104.95	104.36	103.47	103.51		385.5	95.311	94.088	92.222	94.711	94.688	96.799	98.288	101.38	95.133	98.977		385.5	92.822	92.488	92.488	94.977	98.733	96.977	99.288	99.266	101.09	97.466		385.5	89.866	91.155	90.111	90.043	97.222	96.043	97.111
386	110.42	109.86	108.38	110.51		386	105.66	103.82	104.6	104.38	105.24	104.6	106.46	104.89	104.26	104.69		386	95.418	95.177	92.264	94.709	95.532	98.555	100.02	102.49	96.777	99.818		386	94.177	93.932	94.6	94.618	99.218	98	100.49	100.35	101.64	98.196		386	90.309	91.264	90.532	92.423	96.909	97.755	97.841
386.5	108.91	107.38	108.83	110.07		386.5	104.78	102.13	103.18	104.56	103.91	105.23	104.95	104	103.11	103.8		386.5	93.64	95.72	91.83	94.18	95.27	98.56	100.92	101.69	97.23	97.95		386.5	94.81	94.03	95.41	92.66	97.71	98.36	99.51	100.18	100.13	96.42		386.5	89.69	90.65	90.36	93.05	96.29	97.94	96.42
387	110.21	108.86	112.11	112.6		387	106.57	103.21	105.13	106.73	104.9	108.2	104.87	105.26	104.73	105.53		387	93.829	99.114	94.171	95.971	96.7	100.89	104	103.53	99.886	98.343		387	98.157	96.686	98.443	93.257	98.543	100.37	100.66	101.66	101.06	97.457		387	91.371	93.086	92.529	95.329	97.814	100.49	97.143
387.5	110.63	109	112.75	113.35		387.5	106.75	103.8	104.68	106.33	104.68	109.2	104.02	105.33	105.65	106.4		387.5	93.503	99.927	94.873	96.4	96.8	101.55	104.3	103.88	100.15	98.551		387.5	99.624	97.103	99.327	93.449	98.649	101.45	100.9	102.35	101.62	98.2		387.5	92.673	93.976	93.8	95.327	97.849	101.6	97.927
388	110.59	110.55	113.5	114.28		388	107.77	104.9	105.17	106.44	104.9	110.2	105.11	105.9	107.64	107.22		388	93.896	99.948	96.862	97.862	97.896	102.2	104.33	104.1	100.53	99.57		388	100.53	97.222	99.805	95.536	100.19	102.62	101.48	103	103.35	99.844		388	94.479	94.713	94.896	95.713	99.113	103.06	98.679
388.5	112.63	112.56	114.32	116.12		388.5	110.51	106.99	107.28	107.04	107.47	111.4	107.47	108.15	110.55	109.15		388.5	95.833	99.333	99.075	100.55	100.15	103.88	105.52	105.56	101.24	102.31		388.5	100.77	98.042	100.84	99.659	102.23	103.28	103.95	104.68	106.15	103.07		388.5	96.792	95.8	96.517	96.958	100.99	104.96	100.36
389	112.65	112.65	112.52	115.52		389	110.85	106.8	106.8	106.4	108	110.17	108.37	108.85	110.8	108.97		389	95.949	97.273	99.2	101.45	101.25	103.45	105	103.65	100.92	102.23		389	99.099	97.375	99.949	101	103.43	101.37	103.57	104.43	105.67	104.5		389	96.975	94.749	95.724	96.724	101.35	104.5	100.77
389.5	114.01	113.92	112.55	115.28		389.5	111.94	106.98	107.54	106.95	108.46	110.28	108.48	109.29	111.54	108.89		389.5	96.153	96.769	99.938	102.08	101.97	104.54	105.28	103.15	100.68	103.23		389.5	98.492	97.753	100.15	101.28	103.97	99.892	104.05	105.06	104.98	105.75		389.5	97.353	94.953	95.292	96.477	103.14	103.98	101.25
390	114.25	113.89	111.77	114.17		390	111.05	105.61	106.81	106.65	107.89	108.69	107.69	107.33	111.45	107.57		390	96.005	96.246	99.687	100.49	100.81	103.97	104.01	102.05	99.568	103.25		390	97.487	97.605	99.368	99.532	103.29	98.728	103.37	103.69	102.97	104.65		390	97.205	94.168	93.332	96.164	103.2	102.13	100.41
390.5	113.2	113.1	110.03	111.75		390.5	107.72	102.84	105.4	104.92	106.65	105.57	105.55	103.84	110.03	105.17		390.5	94.574	95.052	99.078	96.793	98.548	102.1	101.32	100.08	97.922	101.83		390.5	96.826	96.174	97.974	96.722	102.15	97.2	101.37	100.27	100.1	102.07		390.5	96	92.148	90.748	94.722	101.72	100.57	98.922
391	113.01	113.71	110.48	111.4		391	107.2	100.97	105.4	104.31	107.09	103.07	105.39	102.15	110.2	105		391	94.77	95.4	99.785	94.659	98.2	100.75	100.52	100.88	97.585	101.91		391	96.907	95.815	97.985	96.2	101.61	97.2	100.92	98.845	98.937	100.64		391	96.093	91.615	90.307	93.922	100.74	100.49	98.307
391.5	111.05	111.53	109.69	109.97		391.5	105.93	97.93	103.49	102.77	106.09	100.25	104.17	99.967	108.29	104.04		391.5	94.722	93.967	98.089	92.048	97.245	97.771	99.563	100.24	97.004	100.37		391.5	95.208	94.167	97.563	95.085	100.29	96.404	98.848	96.448	96.33	98.408		391.5	94.767	89.808	89.722	92.485	98.608	99.645	97.404
392	108.52	109.7	108.57	108.03		392	104.88	95.678	101.72	101.12	104.67	99	102.95	99.078	105.75	103.17		392	94.503	92.252	95.967	90.703	96.322	96	99.226	99.8	96.148	98.748		392	93.497	93.2	97.226	94.278	99.148	96.581	97.348	95	94.122	96.974		392	93.6	89.226	89	90.019	98.052	98.722	96.548
392.5	106.98	107.71	107.57	107.46		392.5	104.85	96.015	100.55	99.953	102.88	98.908	102.42	99.415	104.57	102.63		392.5	95.477	92.138	93.383	91.123	94.876	95.815	98.938	99.245	95.061	97.661		392.5	91.968	92.83	97.4	94.061	98.338	97.8	96.353	94.538	92.768	96.245		392.5	93.323	89.03	88.538	88.061	98.123	97.553	95.738
393	104.05	104.13	105.33	105.33		393	103.41	95.641	98.846	97.929	100.05	98.959	102.04	99.359	102.81	100.93		393	95.482	91.123	90.293	90.8	92.688	95.282	97.605	97.329	93.564	95.37		393	90.047	91.605	96.923	92.088	96.846	97.8	95.123	93.682	90.846	94.805		393	92.205	87.646	87.047	86.564	97.323	96.005	94.405
393.5	106.05	106.35	107.55	108.45		393.5	106.08	98.879	102.56	99.828	102.2	101.55	106.1	103.28	105.65	103.48		393.5	97.952	94.73	92.428	93.603	94.854	99.079	100.2	99.327	96.028	97.228		393.5	93.93	94.101	99.178	93.501	98.952	99.676	97.952	96.679	94.028	97.603		393.5	94.727	89.978	88.879	87.952	99.727	97.501	96.628
394	108.35	107.68	109.43	110.57		394	108.73	101.17	105.64	101.95	104.15	103.15	109.03	105.66	107.95	106.23		394	99.367	97.459	94.55	95.642	97.609	101.37	101.97	100.75	98.059	99.167		394	97.026	95.259	100.86	94.2	100.37	100.11	99.55	99.426	95.967	99.459		394	96.242	91.842	91.534	89.734	100.69	98.383	98.934
394.5	110.42	108.63	112.14	111.95		394.5	111.02	101.92	107.98	103.07	105.91	105.06	110.32	106.36	109.71	108.31		394.5	99.8	98.79	96.307	97.665	100.7	101.96	102.87	102.19	99.707	101.18		394.5	100.06	96.432	101.24	95.307	101.43	100.16	100.99	101.51	97.507	100.79		394.5	97.79	94.181	93.665	91.232	100.8	99.707	100.75
395	111.53	109.48	113.11	112.59		395	111.68	102.03	108.56	103.48	107.33	105.53	109.56	105.88	109.16	109.31		395	98.859	99.21	97.381	98.703	102.45	101.61	102.83	103.41	99.283	102.28		395	101.96	97.981	99.81	96.805	101.91	100.61	101.16	101.33	98.756	101.53		395	98.205	95.805	94.956	90.932	100.06	100.23	101.28
395.5	108.78	106.11	110.09	108.24		395.5	108.31	98.223	103.5	99.932	104.58	102.6	105.22	102.42	104.82	105.93		395.5	95.494	95.313	94.623	97.728	100.77	97.532	98.841	101.37	95.913	98.913		395.5	99.294	95.494	95.732	94.675	99.166	98.294	98.675	98.675	96.638	98.875		395.5	96.075	93.404	92.023	88.366	96.423	98.638	98.185
396	108.11	104.33	109	105.97		396	107	96.33	100.1	98.4	103.6	100.77	103.02	100.69	102.77	103.93		396	94.557	93.687	93.513	97.243	99.687	95.843	96.573	100.29	94.913	97.13		396	97.73	94.4	93.26	93.957	98.713	97.357	97.8	97.33	97.297	98.47		396	94.573	92.2	89.66	87.6	94.843	98.513	96.573
396.5	110.63	105.02	109.87	105.73		396.5	108.25	98.314	100.27	100.2	105.05	101.29	103.67	102.27	103.02	104.91		396.5	96.314	93.931	94.869	98.223	100.45	96.8	96.754	101.02	96.96	97.691		396.5	97.354	95.4	93.491	95	100.31	99.446	98.623	98.046	100.34	100.4		396.5	94.777	93	89.063	89.337	96.537	99.223	97.6
397	113.56	105.91	111.02	106		397	109.13	100.18	101.6	100.91	106.02	103.16	105	103.78	104.18	106.69		397	98.356	94.289	95.667	98.667	100.98	97.067	96.756	101.29	99.089	99.2		397	97.267	96.2	95	95.444	101.91	100.24	99.067	98.489	102.2	100.93		397	94.778	93.622	88.267	91.378	98.489	99.756	98.044
397.5	116.86	109.12	113.66	109.79		397.5	112.74	104.34	105.08	103.97	108.66	107.54	107.86	107.48	107.72	109.97		397.5	101.97	97.568	98.168	99.774	102.75	99.568	99.059	102.48	102.99	101.9		397.5	99.459	99.988	98.168	97.859	104.04	103.12	100.64	99.529	105.37	102.99		397.5	96.549	96.723	90.459	94.304	101.61	101.59	100.46
398	118.22	112.25	115.12	113.29		398	115.79	107.19	107.44	105.72	110.1	111.51	109.75	110.39	110.39	112.57		398	104.37	100.45	100.15	100.46	105.39	101.32	100.3	104.19	106.21	103.92		398	102.57	102.35	100.81	100.32	105.75	106.12	101.81	101.83	107.68	103.12		398	99.187	98.967	93.512	95.704	103.48	103.37	103.57
398.5	118.92	115.27	116.72	116.84		398.5	118.35	109.67	108.23	107.58	111.87	115.15	111.35	112.87	112.95	114.61		398.5	106.75	103.73	102.18	101.35	107.52	103.09	101.72	106.58	108.61	105.35		398.5	104.78	104.21	103.12	101.83	107.61	107.89	104.21	104.67	109.01	102.66		398.5	101.75	101.09	97.847	97.467	104.72	105.93	105.78
399	120.21	116.4	117.4	118.2		399	119.45	110.95	108.34	109.06	113.15	116.09	111.04	113.54	114.66	114.79		399	108	104.89	103.51	100.88	108.66	104.46	101.79	107.6	109.09	105.19		399	106.11	104.08	103.19	102.25	108.4	108.8	105.31	106.87	109.49	102.08		399	103.61	101.85	101.07	98.295	105.09	107.55	107.56
399.5	122.65	117.55	118.09	117.65		399.5	117.53	110.85	108.33	109.76	113.07	115.64	110.71	113.31	115.29	115.13		399.5	108.09	104.09	103.49	99.854	109.45	103.91	101.8	107.69	108.4	104.71		399.5	106.49	102.67	102.24	102.11	109.09	107.94	106.8	108.35	109.05	100.75		399.5	105.11	100.82	102.58	97.927	104.71	107.67	108.04
400	123.45	116.33	116.33	115.36		400	113.71	108.56	107.43	108.98	111.13	112.82	109.46	111.98	113.7	113.81		400	106.66	102.08	101.81	97.56	107.33	102.5	101.63	106.01	105.31	103.13		400	105.48	100.81	100.01	100.78	107.41	104.81	106.38	107.21	107.01	100.62		400	103.78	98.076	101.9	96.444	103.3	105.48	105.56
400.5	122.9	114.05	113.45	112.85		400.5	110.1	105.6	105.7	107.35	107.96	109.1	108.25	110.35	111.8	111.2		400.5	104.85	98.855	99.653	94.604	104.75	100.9	100.5	104	102.15	100.85		400.5	105	98.803	97.554	99.601	104.95	102.5	104.9	104.9	104.55	101.05		400.5	102.15	95.004	99.105	93.155	100.65	101.96	103.05
401	122.17	112.74	111.31	112.19		401	109.29	103.85	105.03	106.28	106.03	106.99	108.02	109.49	110.6	110.06		401	103.63	97.878	98.832	93.048	102.79	100.74	100.23	103.72	101.51	99.924		401	104.45	98.232	96.863	99.293	103.42	101.49	104.85	103.85	103	102.17		401	101.63	92.863	97.232	91.093	99.002	100.45	101.62
401.5	118.27	108.47	106.59	108.39		401.5	107.52	101.19	102.19	103.91	103.27	103.35	104.99	107.55	107.23	107.19		401.5	100.55	95.431	95.831	90.473	98.988	99.354	96.988	102.15	99.592	98.111		401.5	101.71	95.311	94.311	97.111	100.07	99.796	102.27	100.95	99.631	101.07		401.5	98.711	90.554	94.069	89.073	95.388	97.792	98.431
402	115.58	105.92	103.04	105.87		402	107.53	99.122	100.27	102.45	101.61	101.65	102.92	106.75	105.21	104.23		402	98.415	93.707	93.084	89.4	96.322	98.4	94.03	100.47	98.546	96.361		402	99.23	93.269	91.684	95.361	96.352	98.469	100.76	98.815	97.322	99.269		402	96.23	88.43	90.645	86.976	92.722	96.161	96.269
402.5	116.34	106.69	103.33	106.89		402.5	110.14	99.54	101.98	104.55	103.34	103.73	103.75	109.01	107.16	104.89		402.5	99.752	94.705	93.505	91.776	97.564	100.13	94.94	99.67	100.29	97.552		402.5	99.094	93.282	92.552	95.952	95.94	98.882	101.89	100.33	98.529	100.34		402.5	96.459	88.74	90.282	87.717	93.305	96.917	97.294
403	119.99	109.43	106.94	109.94		403	113.71	102.88	106.03	108	106.83	106.8	107.51	113.94	111.19	107.17		403	103.59	97.248	96.202	95.756	101.43	103.28	98.818	101.49	102.57	101.08		403	101.68	95.91	96.31	99.402	99.125	100.97	104.17	103.63	101.99	103.83		403	98.402	92.079	92.294	90.294	96.464	99.802	99.802
403.5	124.34	113.11	111.68	114.54		403.5	117.79	106.74	109.28	111.31	110.22	110.11	110.6	118.25	114.97	109.97		403.5	107.79	99.882	99.224	99.309	105.82	106.28	103.96	103.74	105.51	104.22		403.5	105.11	99.282	100.82	102.14	101.88	103.48	106.25	107.45	106.48	107.94		403.5	101.14	95.366	94.397	92.681	101.08	103.39	103.11
404	125.37	113.55	114.61	114.76		404	117.14	107.78	109.15	110.52	109.55	109.54	109.98	117.73	114.12	109.75		404	108.58	99.585	99.554	98.739	106.98	106.34	105.59	103.02	105.35	104.2		404	105.8	99.808	102.62	101.17	103.2	103.99	105.57	106.94	108.19	107.96		404	101.77	96.4	95.031	94.638	102.22	104.58	103.56
404.5	123	111.03	113.85	112.42		404.5	114.51	106.38	106.47	107.14	107.38	106.76	108.09	114.47	110.6	107.16		404.5	107.11	98.253	97.162	95.962	105.09	103.63	104.45	102.73	102.69	103.25		404.5	104.93	99.271	101.96	99.234	101.89	103	103.63	103.94	107.05	105.47		404.5	99.907	95.307	94.926	95.017	101.94	103.03	101.43
405	118.27	105.96	109.58	107.38		405	110.53	102.12	101.59	101.56	103.39	102.53	103.45	108.76	104.49	102.52		405	102.99	95.082	93.068	91.73	100.04	98.978	99.764	99.406	97.64	99.392		405	101.33	95.792	97.592	95.13	97.392	99.944	99.806	98.502	102.92	100.32		405	95.93	90.64	91.468	92.896	98.316	98.93	97.054
405.5	115.38	101.78	106.18	103.6		405.5	106.98	98.181	98.781	96.966	99.997	99.588	100.79	104.17	100.78	98.981		405.5	100.58	93.194	90.797	88.585	95.578	95.378	95.375	97.403	93.569	96.578		405.5	97.369	92.569	93.375	91.778	95	97.585	96.375	94.185	98.775	96.381		405.5	93.385	86.375	88.388	90.975	94.378	95.981	93.772
406	114.4	100.8	104.26	103.6		406	105.26	96.727	97.532	94.391	99.868	99.004	100.47	102.13	99.527	97.8		406	98.927	92.868	90.804	87.464	94.064	93.864	93.459	97.804	91.464	94.791		406	95.196	90.464	91.596	90.4	94.932	96.532	94.391	93.2	96.791	95.2		406	92.536	84.596	87.259	89.059	92.659	94.936	91.864
406.5	115.33	101.87	103.2	104.93		406.5	105.4	96.466	97.4	93.6	100	99.666	101.27	102	99.133	98.466		406.5	98.4	93.399	92.132	86.934	94.066	93.201	92.001	98.866	91.866	94		406.5	94.8	90.599	91.067	90.267	95.332	96.4	93.201	93.732	95.867	95.999		406.5	93.865	84.067	86.999	88.267	91.601	95.866	92.132
407	115.8	102.79	102.41	105.6		407	105.6	95.808	96.41	94.194	99.604	99.8	101.6	102.2	99.002	99.79		407	97.608	93.6	93.194	86.404	94.2	92.802	91.204	99.2	93.388	94.198		407	94.008	91.196	90.406	90.002	95.798	95.806	92.01	94.594	95.206	95.608		407	94.4	84.594	87.992	87.804	91.4	96.596	92.598
407.5	118.24	104.91	104.5	107.66		407.5	108.1	97.389	97.263	96.229	101.2	101.25	104.11	104.83	101.49	102.37		407.5	98.389	95.315	94.789	88.892	95.726	94.989	94.103	100.26	95.977	96.903		407.5	95.977	95.092	92.915	93.092	96.411	96.4	94.177	97.04	97.389	97.652		407.5	96.715	87.503	91.24	89.966	93.377	97.526	94.829
408	119.71	105.73	107.13	107.8		408	110.22	98.311	97.4	98.749	101.07	102.06	105.06	107.09	104.53	103.98		408	99.566	96.128	95.2	91.677	95.745	95.911	96.222	100.02	96.928	99.022		408	97.055	96.855	93.728	94.855	96.255	96.655	95.766	98.511	98.566	98.328		408	97.655	89.622	92.966	92.094	94.966	97.8	97.094
408.5	120.77	105.42	110.31	107.99		408.5	111.57	98.408	98.555	100.17	100.23	103.35	105.39	108.56	107.32	104.97		408.5	100.96	96.392	94.623	94.71	95.023	97.162	98.34	99.03	97.192	100.75		408.5	97.585	96.038	94.762	95.77	96.4	97.185	97.932	99.57	100.54	98.208		408.5	98.185	92.51	93.208	93.947	96.17	98.377	98.177
409	121.4	105.43	112.94	108.86		409	112.06	98.428	100.06	100.91	99.828	104.2	105.51	109	110.4	105.14		409	102.74	96.314	94.371	96.686	94.571	97.828	99.371	98.114	96.971	100.71		409	99.172	94.428	95.343	95.943	96.972	98.714	100.06	100.06	101	98.114		409	98.8	95.029	92.657	95.772	96.6	98.286	99.257
409.5	121.52	104.39	111.95	109		409.5	112.08	97.147	100.44	100.83	99.644	103.71	104.31	108.27	111.4	104.51		409.5	103.84	94.382	93.313	97.4	93.391	96.913	98.435	97.156	96.035	99.269		409.5	100.21	92.147	94.956	95.069	97.644	99	100.08	99.469	99.269	96.791		409.5	98.435	95.844	91.069	95.956	96.113	98	99.156
410	121.23	102.51	108.79	108.07		410	110.7	94.549	100.23	98.922	99.054	101.35	102.32	105.75	109.54	103.64		410	102.51	91.363	91.322	95.536	92.254	95.109	95.777	95.509	94.681	96.19		410	101.35	90.481	93.681	93.109	96.309	97.136	98.881	97.322	96.563	95.281		410	97.454	95.068	88.922	94.495	93.936	96.136	97.136
410.5	120.1	100.75	105.29	105.75		410.5	107.95	91.749	97.847	96.145	98.098	98.196	99.545	103	106.24	101.65		410.5	100.8	87.392	89.094	93.196	91.2	92.796	92.894	93.4	92.396	92.545		410.5	100.95	90.055	90.796	90.294	93.996	94.592	96.145	94.545	92.894	93.8		410.5	96.149	92.392	87.447	91.792	91.949	93.396	94.294
411	119.94	99.792	102.53	103.61		411	106.53	90.33	96.246	94.13	96.992	96.446	98.107	101.25	103.47	101.22		411	99.992	84.93	87.392	91.099	90.623	91.277	90.73	92.592	90.992	91.223		411	100.34	90.569	88.815	87.899	92.13	92.246	94.707	92.646	91.192	92.992		411	94.961	89.815	86.538	88.638	91.107	91.53	92.361
411.5	118.34	98.301	100.16	100.8		411.5	104.34	88.681	93.421	92.481	95.681	94.521	96.881	99.501	101.48	100.26		411.5	98.321	83.82	86.44	87.842	90.02	89.881	88.181	90.741	89.501	90.44		411.5	99.101	89.681	86.721	85.901	90.121	89.961	93.121	91.26	89.701	91.501		411.5	94.02	87.541	85.481	85.221	89.881	89.161	90.521
412	117.91	98.198	99.665	100.04		412	104.62	90.131	92.021	92.798	95.598	94.71	96.731	99.531	102.42	100.69		412	98.842	85.308	86.754	87.621	90.998	91.087	88.731	90.842	89.798	91.242		412	98.798	89.221	86.11	85.865	91.287	90.398	93.265	92.11	90.154	90.621		412	94.221	86.265	85.221	83.577	91.042	90.442	90.198
412.5	118.24	99.057	100.38	101.27		412.5	106.58	92	92.04	93.983	97	95.149	98.926	101.4	104.82	101.86		412.5	100.29	88.343	87.891	88.291	92.183	92.8	90.6	92.291	90.983	92.474		412.5	100.31	89.349	86.874	87.017	93.434	91.8	93.44	92.983	91.617	91.183		412.5	94.674	86.874	85.783	83.874	92.274	91.891	91.057
413	116.74	98.082	100.03	100.65		413	106.05	92.518	91.227	94.146	97.173	94.254	99.2	101.75	105.52	100.88		413	99.336	89.837	87.282	88.027	91.654	92.8	90.946	92.373	90.627	91.854		413	100.23	88.282	86.773	87.546	94.318	91.973	91.936	92.627	91.973	90.827		413	94.573	86.254	84.563	83.946	91.482	92.837	89.736
413.5	118.71	99.511	102.46	103.7		413.5	108.04	95.237	94.444	96.548	98.911	96.274	101.82	104.95	106.8	102.97		413.5	100.95	92.822	88.948	90.259	93.2	95.2	93.222	94.785	92.422	94.222		413.5	102.47	90.859	89.222	90.459	96.985	94.933	93.837	94.874	94.111	92.674		413.5	96.274	87.785	86.022	86.696	93.511	96.148	90.437
414	119.81	100.71	104.51	105.81		414	108.4	96.209	98.423	98.009	100.01	97.612	103.51	105.9	107.31	105.61		414	102.61	94.812	90.51	92.209	94.009	95.503	94.908	96.308	94.614	96.414		414	103.41	93.113	91.616	92.814	98.508	97.614	94.809	96.212	95.207	93.607		414	97.713	89.207	87.91	89.113	94.708	97.812	91.106
414.5	123.37	104.04	107.88	109.24		414.5	110.75	99.313	104.2	101.28	102.91	101.57	106.18	107.85	109.45	109.57		414.5	106.24	98.113	94.374	95.148	97.609	97.618	97.418	99.148	98.609	100.41		414.5	105.65	97.009	95.644	96.644	100.85	101.28	98.409	99.348	97.618	95.687		414.5	101.44	92.279	91.113	92.348	98.044	101.94	94.244
415	126.72	106.89	110.26	111.74		415	112.92	101.75	107.52	102.71	105.98	104.78	107.34	108.2	110.72	112.86		415	108.95	100.32	98.146	97.517	100.26	99.459	98.6	101.98	100.98	102.34		415	106.51	99.571	97.946	99.259	102.2	103.63	100.8	101.23	98.629	97.717		415	103.92	94.717	93.688	94.488	101.18	104.69	97.264
415.5	130.19	108.05	111.07	111.31		415.5	114.72	103.25	108.76	102.29	108.03	106.55	107.19	108.95	112.52	114.87		415.5	110.08	101.37	99.933	98.2	101.25	100.64	98.507	103.93	102.65	102.28		415.5	106.56	99.587	99.546	99.88	102.48	105.37	101.55	101.77	99.266	99.426		415.5	105.72	96.053	94.293	95.466	102.95	105.85	100.2
416	132.79	107.86	110.81	110.1		416	116.31	102.9	107.83	101.14	109.2	106.93	105.67	109.01	113.64	114.93		416	109.14	100.23	100.37	96.942	100.9	101.6	96.985	104.69	102.3	101.03		416	106.1	98.542	99.3	99.414	102.01	104.54	101.93	101.57	99.171	100.13		416	107.31	96.486	92.985	94.742	103.17	106.13	101.64
416.5	131.14	105.01	107.47	106.52		416.5	114	99.653	103.99	98.116	107.54	104.21	101.92	106.34	112.26	112.09		416.5	105.54	96.431	97.274	93.674	97.716	100.05	93.916	101.83	98.916	97.031		416.5	103.66	95.41	95.653	96.253	99.716	101.36	99.779	99.779	96.179	98.253		416.5	105.76	94.158	90	92.358	100.56	103.23	99.516
417	130.09	103.06	105.89	105.88		417	113.92	97.551	101.44	97.145	106.58	102.09	100.69	105.29	112.63	110.86		417	104.66	94.151	95.266	92.091	96.915	98.63	93.115	99.891	97.691	95.26		417	104.54	93.376	93.721	94.236	98.491	100.15	99.94	99.091	95.83	96.321		417	105.4	93.8	90.085	91.745	100.2	101.12	98.46
417.5	128.36	101.86	104.01	106.3		417.5	113.21	95.359	98.616	96.354	104.51	100.81	99.405	103.86	110.91	109.81		417.5	103.9	91.662	92.216	90.954	95.759	97.657	92.851	97.862	95.514	94.057		417.5	104.55	91.611	91.462	91.862	96.908	98.108	99.954	98.103	94.857	94.211		417.5	104.66	93.651	90.2	90.805	99.605	98.565	96.662
418	129.41	103.37	104.61	107.17		418	115.26	96.398	98.536	97.785	104.72	101.59	100.8	104.95	110.72	111.43		418	104.7	91.761	91.524	92.548	96.348	98.148	94.822	98.635	95.111	95.185		418	106.76	92.124	91.761	91.299	98.124	98.973	101.56	99.598	96.035	94.748		418	105.16	94.948	92.173	92.798	100.56	97.699	96.499
418.5	133.89	107.22	108.86	110.56		418.5	120.72	100.39	101.59	101.59	106.9	105.84	104.79	108.19	113.36	116.22		418.5	107.04	94.96	93.856	95.712	99.284	101.62	99.416	103.8	97.56	99.368		418.5	109.96	95.064	95.112	93.484	101.14	102.36	104.91	103.59	100.82	98.064		418.5	108.82	97.884	95.332	96.636	103.68	100.04	98.608
419	137.68	110.46	111.72	112.22		419	125.01	103.12	104.18	103.76	107.54	109.88	107.52	110.64	115.3	119.74		419	109.38	97.177	95.717	98.038	100.54	103.88	102.24	107.8	99.498	102.86		419	111.76	98.615	97.856	96.694	104.81	105.14	107.24	107.01	104.89	101.89		419	111.92	99	97.177	98.698	105.22	102.24	100.02
419.5	140.63	112	113.81	112.01		419.5	125.99	105.03	104.79	104.4	107.39	112.23	109.02	110.81	116.41	120.8		419.5	110.82	98.816	97.419	98.2	101	103.39	103.39	109.61	101.02	104.23		419.5	112.61	101.62	99.4	100.03	106.8	107.42	108.4	108.6	108.43	104.62		419.5	113.2	98.384	98.822	99.4	105.62	104.21	101.01
420	142.67	111.67	114.33	112.67		420	124.8	106.33	103.8	103.87	106.53	114.27	109.93	111.07	116.93	120		420	111.87	99.467	98.333	97.933	100.27	102.2	102.2	109.4	102.13	105.8		420	112.73	102.4	99.2	102	106.47	108.47	108.07	107.6	109.67	105.8		420	112.67	96.867	100	99	106.6	104.47	101.4
420.5	142.28	109.43	112.89	111.36		420.5	122.57	105.28	101.04	101.1	105.74	113.88	109.01	109.75	115.62	116.45		420.5	111.61	98.02	96.89	96.229	98.55	99.829	99.569	105.99	100.17	105.02		420.5	111.42	100.96	97.89	101.74	104.63	107.55	105.44	104.05	107.83	104.62		420.5	110.31	94.499	99.08	97.42	105.42	103.68	100.48
421	141.03	107.25	111.24	109.64		421	119.87	103.84	98.652	99.433	105.21	111.86	107.64	107.85	114.23	112.11		421	110.82	97.02	95.239	94.246	97.426	98.039	97.252	102.09	97.852	103.25		421	110.42	98.659	95.272	99.085	102.45	105.07	101.5	100.1	104.69	101.88		421	108.05	92.833	97.059	95.839	103.65	102.05	99.039
421.5	138.95	105.69	109.26	108.54		421.5	118.86	101.12	98.743	98.857	105.77	109.2	106.03	107.34	114.26	109.4		421.5	109.89	95.943	94	93.116	96.77	97.2	96.17	100.06	96.486	101.55		421.5	109.57	97.743	93.314	96.489	100.97	102.4	98.259	97.516	101.43	99.659		421.5	107.2	92.57	95.516	94.316	102	100.66	98
422	137.8	106.36	108.4	108.76		422	119	98.92	99.32	100.2	106.92	108.2	106.08	108.16	115.24	109		422	110.56	96.52	94.72	92.4	97.92	97.44	97.8	98.96	97.28	100.28		422	109.48	98.32	93.96	94.6	100.4	101.4	97.76	97.04	100	99.4		422	107.68	93.84	95.4	93.48	101.24	101.52	99.08
422.5	138.72	108.28	108.95	110.1		422.5	119.55	98.6	101.27	101.92	108.87	108.93	106.77	110.08	116.35	111.6		422.5	111.93	98.099	96.299	93.316	98.766	97.6	100.07	98.8	100.38	100.2		422.5	110.35	99.716	94.75	93.65	100.58	101.4	99.099	98.483	100.18	100.53		422.5	109.28	95.683	96.35	93.95	101.4	102.18	101.27
423	140.04	111.17	112.02	112.77		423	121.47	100.87	103.85	104.59	111.93	111.47	109.82	113.97	118	115.96		423	114.62	100.62	98.342	95.328	100.73	99.128	103.22	100.34	104.47	102.77		423	111.7	101.76	97.574	94.157	101.94	103.1	101.93	101.62	101.06	102.94		423	111.4	98.189	97.31	95.742	102.54	104.39	103.34
423.5	142.25	114.29	115.4	115.78		423.5	124.56	104.95	105.78	106.98	114.67	114.89	112.98	117.09	119.12	119.8		423.5	117.67	104	99.924	98.729	103.36	102.42	106.6	102.58	108	106.11		423.5	113.23	103.16	100.58	95.89	104.29	104.85	104.56	104.89	102.16	105.07		423.5	112.52	100.91	98.562	98.09	104.45	106.67	105.47
424	142.84	113.51	115.4	115.77		424	124.72	106.44	105.43	106.45	114.05	114.8	112.45	117.35	117.54	119.8		424	117.75	103.48	98.165	99.863	102.65	103.12	106.43	102.23	107.83	106.37		424	112.77	102.11	100.57	96.835	104.72	104.23	104.2	105.15	100.94	104.28		424	111.97	101.17	97.337	98.518	103.31	105.54	104.51
424.5	145.71	112.81	115.64	116.52		424.5	126.26	107.15	105.72	107.62	112.9	114.75	112.95	118.24	117.08	119.41		424.5	118.75	103.28	97.751	100.29	103.22	104.29	106.39	101.88	107.52	107.24		424.5	113.35	101.77	100.92	98.436	105.62	104.35	104.42	105.26	100.82	105.06		424.5	112.75	101.92	96.587	99.222	103.46	105.32	103.62
425	145.12	108.83	111.93	113.43		425	123.63	104.42	102.73	105.52	108.73	111.83	110.13	114.83	114.02	115.93		425	115.63	100.03	95.221	98.618	100.82	101.93	103.82	98.529	104.33	103.83		425	110.92	98.126	98.32	97.911	103.62	101.72	102.42	103.22	99.212	103.22		425	111.01	99.221	93.827	97.12	101.32	102.33	101.62
425.5	146.1	106.28	109.8	110.95		425.5	121.92	102.96	101.48	104.68	106.8	110	108.88	113.16	112.72	115.01		425.5	114.41	98.039	94.445	97.884	99.845	99.032	102.36	96.761	102.4	102.16		425.5	110.89	96.239	97.323	98.168	103.37	100.85	102.01	102.45	99.53	102.81		425.5	112.18	97.8	91.677	96.284	99.961	100.44	101.21
426	145.98	105.3	109	108.13		426	120.6	101.58	101.39	103.98	105.67	108.13	108.62	111.8	111.98	114.82		426	113.45	97.224	94.048	98.073	99.473	97.127	101.15	96.545	102.12	101.6		426	111.15	95	96.824	97.824	103.05	100.32	101.22	102.07	100.07	102.3		426	111.65	96.8	90.873	95.824	98.752	99.721	100.67
426.5	146.67	107.04	109.35	108.12		426.5	121.47	102.01	103.93	104.5	106.98	107.95	109.41	112.32	112.5	115.61		426.5	114.58	98.009	95.009	99.209	100.78	96.948	100.8	98.731	103.52	102.47		426.5	113.16	95.609	97.435	98.348	103.92	101.9	101.75	102.95	101.3	101.69		426.5	112.87	97.583	92.27	96.696	98.835	101.3	101.63
427	150.34	110.05	111.3	109.85		427	124.85	103.55	107.65	107.05	109.35	109.3	111.7	115.1	115.05	117.15		427	117.25	99.698	97.596	100.6	103	98.598	100.95	102.3	105.25	105.1		427	115.3	98.196	98.898	99.099	105.35	103.85	102.8	104.15	103.25	102.1		427	115.2	99.798	95.196	98.947	100.6	103.55	102.5
427.5	152.1	109.99	111.98	110.25		427.5	126.66	103.26	108.8	107.22	109.58	109.01	112	116.39	115.86	116.16		427.5	117.61	99.4	99.087	99.501	102.59	99.012	99.963	103.67	105.61	105.79		427.5	115.82	99.049	98.2	98.2	104.64	103.6	102.04	103.39	103.62	100.58		427.5	115.04	99.2	96.212	99.388	101.86	104.18	101.81
428	153.3	109.28	111.08	110.4		428	127.3	104.27	107.83	107.45	108.75	108.9	111.55	115.6	116.87	115.23		428	117.5	98.875	100.33	97.325	101.73	98.825	99.1	104.65	105.2	105.15		428	116.05	99.725	97.9	97.6	105.05	103	102.23	102.75	103.7	99.9		428	114.93	98.825	95.95	98.975	102.65	103.28	101.63
428.5	152.66	108.26	110.06	108.99		428.5	126.8	105.09	105.1	106.79	108.41	108.81	110.94	114.88	117	114.46		428.5	117.28	97.312	100.48	95.925	100.19	98.2	98.6	104.26	104.34	104.26		428.5	116.08	100.15	97.538	96.462	104.94	101.59	101.6	101.72	103.48	99.675		428.5	113.39	97.65	94.925	98.875	101.85	102.4	101.28
429	150.8	107.8	108.4	108		429	124.8	104.6	102.2	105	107.8	108	110	113	115	113.6		429	117.2	96	99.2	95	98	97.2	97.6	103	103.8	103.2		429	116.8	99.2	96.6	95.4	104	100.8	100.8	100.4	102.8	99.2		429	111.2	95.2	94.4	98.6	101	101.6	101.2
429.5	152.16	108.7	107.84	109.03		429.5	124.76	104.51	100.91	105.18	109.61	108.3	110.04	113.86	114	114.04		429.5	119.28	96.963	98.988	96.088	98.113	97.85	97.25	101.41	103.59	102.85		429.5	118.88	98.475	97.512	95.575	104.45	101.32	101.97	100.06	102.25	99.85		429.5	112.16	94.787	95.887	99.438	101.36	102.68	101.38
430	155.9	112.55	111.8	113.65		430	128.25	106.95	103.72	108	114.15	111.65	113.62	118.95	115.75	117.25		430	123.57	100.95	100.9	100.22	100.8	100.65	99.549	102.37	105.62	105.15		430	122.8	99.449	100.7	98.773	106.62	103.35	104.92	101.82	104.42	102.27		430	116.02	96.449	100.02	101.65	105.1	107.1	104.32
430.5	161.52	118.51	119.03	120.66		430.5	132.97	111.56	109.12	113.32	119.36	116.56	118.38	124.91	120.73	121.78		430.5	129.68	107.47	104.42	105.54	105	106.12	104.53	105.82	109.22	109.57		430.5	127.56	103.01	105.94	103.76	111.16	107.77	109.94	105.98	108.02	106.77		430.5	121.34	100.01	105.72	104.83	110.72	113.09	109.53
431	164.7	123.04	124.89	124.1		431	136.29	115.29	113.84	116.74	122.84	121.19	121.19	129.19	125.54	125.39		431	133.94	111.44	107.19	109.09	109.24	111.14	108.09	107.84	112.69	113.59		431	130.3	106.29	109.39	107.39	115.14	111.89	113.79	109.49	111.54	110.59		431	124.69	103.09	109.49	107.4	114.19	116.54	114.04
431.5	166.87	127.54	129.43	125.71		431.5	139.07	118.45	118.01	119.22	126.18	124.98	124.38	132.05	129.63	129.52		431.5	136.87	113.85	109.34	111.42	112.69	115.23	111.09	110.36	116.18	117.01		431.5	131.91	110.79	111.65	110.25	118.07	116.16	116.65	113.43	115.07	114.49		431.5	127.69	105.98	112.05	108.71	117.27	118.91	118.09
432	167.23	127.21	128.83	123.71		432	138.9	117.93	118.1	118.01	125.76	125.25	123.09	131.88	129.38	129.53		432	136.36	112.29	109.6	110.21	112.18	115.5	111.8	109.58	116.1	116.76		432	131.13	112.37	110.61	109.21	117.9	117.92	116.13	114.4	114.73	115.2		432	128.4	106.6	111.18	107.41	116.76	117.26	118.45
432.5	165.4	121.57	122.99	118.1		432.5	135.49	113.15	114	113.64	122.22	121.37	119.15	128.38	124.7	126.95		432.5	132.38	106.73	106.71	105.53	107.8	110.79	108.08	105.28	112.24	111.71		432.5	127.42	109.62	106.37	105.51	113.53	116.15	112.44	110.53	110.46	111.48		432.5	127.47	104.26	107.24	102.86	113.31	112.13	114.17
433	164.22	117.64	117.94	114.23		433	134.02	110.63	110.53	110.14	119.63	117.54	116.23	125.83	120.63	123.64		433	129.73	103.13	103.44	101.44	104.23	105.94	105.13	102.23	108.24	105.95		433	125.52	107.03	102.54	102.73	109.44	113.33	108.84	106.63	105.64	107.84		433	126.62	102.03	103.64	98.634	110.23	107.74	110.34
433.5	160.76	112.56	112.56	110.04		433.5	131.4	107.28	106.56	105.96	115.56	114.16	111.84	121.8	115.92	118.2		433.5	125.44	99.678	99.318	97.799	99.998	101.24	101.68	98.678	102.92	100.32		433.5	122.8	102.16	98.358	99.759	105.48	109.36	104.88	102.56	101.28	103.36		433.5	123.32	98.158	99.038	94.878	105.36	102.68	105.84
434	158.29	109.31	108.38	107.07		434	129.35	104.82	104.04	102.96	112.4	111.78	109.22	119	114.09	115.16		434	123.07	97.733	95.512	96.088	97.888	98.2	99.444	96.977	100.67	97.156		434	120.31	99	94.978	98.999	102.84	105.33	102.29	99.644	99.688	99.734		434	120.49	95.8	95.978	93.755	101.96	99.978	102.69
434.5	160.43	111.12	109.21	109.2		434.5	132.2	106.01	106	103.61	113.16	112.61	110.41	120.18	116.65	115.81		434.5	122.42	99.64	95.388	97.976	99.692	99.292	100.98	100.25	102.29	97.976		434.5	122.04	99.756	96.144	102.03	104.54	105.56	104.26	101.43	102.25	100.04		434.5	120.36	96.976	96.556	96.597	102.36	100.81	104.74
435	164.44	114	112.5	113.59		435	136.88	108.42	110.68	106.75	115.22	115.75	113.26	124.13	121.97	119.53		435	124.46	101.82	98.096	102.08	102.95	102.11	103.91	105.13	105.84	101.93		435	124.37	102.99	100.48	105.46	108.73	108.35	108.04	105	108.01	102.95		435	123.44	101.08	99.205	101.28	104.86	103.66	108.2
435.5	168.28	117.7	116.71	118.52		435.5	141.08	111.07	114.65	109.86	117.04	118.44	116.08	128.71	127.51	124.3		435.5	127.45	103.64	101.48	105.45	106.67	105.05	105.81	108.88	110.05	105.69		435.5	126.68	107.3	105.55	108.24	112.08	111.5	111.68	107.64	112.68	105.85		435.5	126.68	105.04	102.49	105.05	108.47	106.66	112.08
436	170.12	120.13	119.4	121.6		436	142.72	112.94	115.86	111.19	117.58	119.12	118	131.33	130.48	126.8		436	128.81	104.11	103.67	106.18	108.47	106.26	105.58	110.86	111.4	108.28		436	128.66	109.73	109.61	108.92	114	113.51	113.73	108.11	114.94	107.34		436	128.66	105.72	104.87	106.19	110.2	107.85	114.13
436.5	168.55	118.3	117.43	119.5		436.5	140.1	111.23	113.11	109.1	114.57	116.63	116.69	129.23	129.43	125.49		436.5	128.81	101.63	102.62	103.7	106.9	104.43	103.1	107.45	109.43	108.01		436.5	127.22	108.16	108.56	106.96	112.3	110.5	111.9	104.71	113.36	106.16		436.5	127.22	103.36	104.08	104.1	108.89	105.36	112.43
437	166.07	114.12	113.32	114.93		437	134.95	107.31	107.94	105.31	110.12	112.13	113.3	124.34	125.52	121.91		437	127.06	98.294	99.108	99.137	103.3	101.48	100.27	101.56	105.7	105.48		437	124.87	104.32	104.52	104.47	107.93	105.93	108.11	100.12	108.54	102.89		437	123.71	99.508	101.48	100.5	105.69	102.47	109.09
437.5	160.57	107.26	107.09	108.4		437.5	127.89	101.57	102.42	100.55	105.57	105.8	107.89	117.33	118.69	115.58		437.5	123.4	93.348	93.748	92.767	98.056	97.02	95.911	95.948	99.893	100.6		437.5	119.86	99.039	98.222	100.11	101.98	99.876	102.75	95.111	101.88	98.82		437.5	118.6	94.456	97.348	95.348	100.51	98.365	103.84
438	159.4	102.35	104.04	103.46		438	125.77	97.293	100.59	97.873	103.94	104.08	105.07	114.07	115.76	112.59		438	123.86	90.789	91.536	88.841	95.093	95.536	94.136	93.505	96.841	98.421		438	117.7	95.609	94.209	97.873	98.641	96.357	99.957	93.336	98.009	96.989		438	116.65	92.536	94.673	92.673	98.621	97.2	100.29
438.5	158.34	98.517	101.78	100.07		438.5	124.71	94.072	99.113	95.958	103.25	103.65	102.45	111.98	113.58	110.94		438.5	123.49	88.781	89.958	86.404	92.049	94.136	92.026	93.177	94.936	96.581		438.5	116.49	93.536	90.894	95.781	96.204	94.536	97.604	92.823	95.226	94.804		438.5	115.69	91.136	91.872	90.049	96.958	97.377	96.894
439	160.33	98.098	102.78	100.03		439	126.49	94.498	99.027	96.859	105.14	104.98	103.14	113.1	114.49	111.93		439	124.06	89.06	90.343	86.698	91.104	94.621	92.459	96.015	95.259	97.021		439	116.85	93.943	90.904	95.904	97.492	95.176	97.859	94.137	95.182	95.104		439	116.65	91.66	91.588	89.304	97.098	98.621	96.143
439.5	166.6	102.6	107.6	103.2		439.5	131.8	99.403	101.3	101.1	109.5	109.5	107.3	116.9	119.4	117.4		439.5	127.6	93.302	93.401	91.804	94.302	98.602	96.101	100.7	99.202	100.8		439.5	121.5	97.302	94.302	98.901	102.9	100	101.6	98.502	98.802	98.202		439.5	121.5	95.802	93.901	92.702	101.5	102.4	99.802
440	168.2	106.14	111.3	106.05		440	134.05	102.53	102.28	103.89	111.93	111.45	108.88	118.61	121.25	120.45		440	128.24	96.092	94.684	96.584	97.176	101.29	97.484	103.29	100.72	102.97		440	122.6	100.01	97.215	100.12	106.21	103.38	102.76	101.58	101.13	100.17		440	123.45	98.653	95.084	95.292	104.13	104.25	102.49
440.5	169.73	108.2	114.4	107.91		440.5	136.07	105.2	102.13	104.91	112.91	112.2	110.31	120.55	123.18	122.65		440.5	129.2	96.977	95.555	99.891	99.645	102.95	98.509	104.75	101.09	104.78		440.5	123.51	101.13	99.223	100.33	109.4	105.78	104.15	103.2	102.13	101.78		440.5	124.53	100.6	97.2	97.223	105.85	104.71	104.15
441	168.44	107.36	113.48	106.61		441	136.35	104.28	101.01	103.11	111.11	111.53	108.84	119.53	122.08	122.08		441	128.53	95.792	94.612	99.844	99.412	101.68	96.96	103.9	98.773	103.93		441	121.79	99.76	98.644	99.044	108.39	104.51	102.54	102.28	100.93	101.35		441	123.08	99.76	96.696	96.476	105.36	102.91	102.71
441.5	165.8	104.02	109.73	104.06		441.5	134.98	100.53	98.604	99.423	107.13	108.42	106.35	116.71	118.33	118.62		441.5	126	92.513	92.204	96.478	96.568	98.078	94.349	101.46	94.333	100.97		441.5	119.38	96.278	95.278	96.113	104.68	100.68	99.059	99.113	97.968	100.13		441.5	120.78	96.859	94.984	92.588	101.73	98.788	98.878
442	167.62	103.01	108.39	104.01		442	136.84	100.39	99.431	98.794	106.82	108.01	106.81	117.84	117.77	118.19		442	127.23	92.637	91.812	95.606	95.388	96.369	94.619	102.01	94.631	100.81		442	122.22	95.994	95.019	96.844	103.77	100.6	99.194	99.019	96.6	101.24		442	122.67	95.806	96.2	91.2	101.21	98.212	98.219
442.5	169.41	104.41	108.94	105.54		442.5	139.01	100.67	101.07	99.407	108.81	109.21	108.28	119.94	117.2	118.41		442.5	129.28	94.607	93.007	96.54	95.807	96.073	96.075	103.14	96.945	102.21		442.5	124.14	96.675	96.138	99.007	103.54	101.34	99.807	100.47	97.407	103.21		442.5	126.01	96.605	96.873	92.007	102.21	99.34	99.809
443	174.37	108.45	112.58	109.85		443	142.52	102.75	103.94	102.54	113.51	112.6	112.32	123.34	119.8	121.4		443	134.35	98.381	96.139	99.924	99.581	99.452	99.981	106.27	103.19	106.51		443	129.09	100.2	98.868	102.01	106.54	104.21	103.45	103.74	99.898	105.7		443	131.09	99.083	99.868	96.55	105.45	103.24	104.49
443.5	178.83	111.87	116.26	112.89		443.5	145.3	104.16	106.5	104.54	117.07	115.3	114.91	125.9	122.69	124.1		443.5	139.22	101.11	99.46	103.08	103.45	103.06	103.66	108.34	108.8	110.83		443.5	132.68	102.52	101.69	104.31	108.91	106.7	105.92	105.55	101.54	106.2		443.5	134.49	100.94	102.31	101.8	109.06	107.25	108.65
444	180.3	111.95	116.65	111.9		444	143.3	103	105.4	104.5	116.15	114.8	113.95	123.45	122.25	123.05		444	140.4	100.3	99.25	102.35	104.9	103.75	103.25	105.75	109.45	110.5		444	132.85	101.05	101.15	102.6	108.05	105.75	105.7	103.4	101.2	104		444	134.1	99.999	101	102.45	108.75	107.45	109.55
444.5	181.27	111.91	116.42	110.67		444.5	141.69	102.95	105.58	104.91	114.02	114.42	113.09	120.8	122.47	122.33		444.5	141.73	99.778	98.911	100.89	105.87	104.31	102.58	104.18	108.78	109.16		444.5	133.33	100.16	100.73	100.47	106.67	104.07	105.4	101.05	100.71	102.91		444.5	134.09	98.8	101.18	103.15	108.22	108.15	109.95
445	182.32	111.66	115.23	109.37		445	141.26	103.57	106.54	105.34	112.03	114.08	111.97	118.8	122.48	122.6		445	143.14	99.6	98.828	100.28	105.88	103.03	101.2	102.97	107.23	107.43		445	133.43	98.941	101.52	100.37	105.2	103.63	105.4	99.913	101.14	103.17		445	135.49	98.8	101.97	103.6	108.23	108.6	110.23
445.5	181.61	110.64	112.38	107.9		445.5	140.83	103.87	106.5	105.01	109.44	113.94	111.2	117.74	122.43	122.3		445.5	143.01	99.838	96.973	99.173	103.91	100.54	99.703	101.9	104.68	104.88		445.5	132.5	98.205	101.77	100.2	103.44	102.31	105.24	98.703	100.74	103.14		445.5	136.63	98.568	101.24	102.83	106.84	107.97	108.81
446	180.23	109.52	109.73	107.59		446	141.47	103.01	106	103.91	107.51	113.6	111.76	117.31	122.69	122.17		446	142.28	98.534	95.521	98	102.4	98.921	99.2	101.59	102.72	102.92		446	132.37	97.2	101.97	100.67	101.32	101.08	104.21	98.759	100.59	103.27		446	136.99	98.866	100.21	103.28	106	107.52	107.71
446.5	178.57	108.28	107.2	107.34		446.5	141.69	101.57	104.77	103.03	106.63	112.68	112.25	117.66	121.88	121.68		446.5	141.37	96.924	93.97	96.924	101.17	97.677	98.431	100.88	101.02	101.68		446.5	133.57	96.585	102.25	100.43	99.77	101.25	103.54	99.092	99.724	102.72		446.5	136.43	99.092	98.001	102.52	105.08	105.97	106.68
447	176.66	106.77	105.64	106.37		447	141.83	100.17	102.76	101.54	105.87	112.01	112.17	118.66	121.2	119.8		447	139.89	93.842	92.6	95.128	99.8	96.986	97.814	100	99	100.37		447	134.71	96.229	101.17	98.543	98.829	100.23	102.77	99.072	98.614	101.36		447	135.54	98.586	95.586	100.4	103.63	103.97	105.37
447.5	178.97	107.37	107.4	106.9		447.5	143.32	100.7	103.4	101.7	108.15	113.32	112.55	120.75	121.95	121.07		447.5	139.45	92.549	93.648	94.724	100.77	97.698	99.198	100.9	100.12	100.9		447.5	137.55	97.798	101.47	98.249	100.55	101.87	103.52	100.9	99.773	101.47		447.5	135.7	99.074	96.373	100.92	105.12	104.2	105.37
448	183.9	110.22	110.48	109.75		448	146.96	103.28	106.48	103.61	112.02	116.82	113.8	125.03	124.15	124.55		448	142.01	94.747	97.024	96.141	103.21	100.28	102.15	103.62	103.35	102.67		448	140.34	100.75	102.74	99.406	104.02	104.95	106.62	103.21	102.48	102.6		448	137.88	100.34	99.218	102.34	108.49	105.74	106
448.5	187.74	111.39	112.37	111.97		448.5	148.97	104.78	107.98	104	113.97	118.77	113.41	128.15	125.97	125.98		448.5	142.79	95.787	99.17	96.987	104.38	101.78	103.77	105.77	106.15	102.6		448.5	140.8	101.98	103	100.38	106.17	106.57	107.79	103.99	104.17	102.99		448.5	138.4	100.01	100.39	103.38	111.16	106.98	106.39
449	188.92	112.26	112.01	113.26		449	147.46	105.38	108.63	103.74	114.23	119.29	112.26	130.51	127	125.75		449	143.11	96.168	99.544	97.768	105.06	102.4	103.58	106.46	107.62	101.78		449	140.29	101.78	102.41	100.6	106.72	106.46	107.69	104.03	104.46	102.94		449	137.74	98.919	101.06	103.32	111.54	107.23	105.94
449.5	185.76	111.12	108.9	111.89		449.5	144.62	102.82	105.99	101.62	112.17	117.25	109.19	128.94	125.37	122.04		449.5	141.54	95.319	97.887	97.152	103.8	100.65	100.79	105.32	106.8	99.454		449.5	138.14	99.57	99.654	99.203	103.9	103.62	105.42	102.2	103.09	101.87		449.5	136.09	96.803	100.04	100.74	109.77	104.82	104.52
450	182.06	108.79	104.75	109.03		450	139.84	98.75	102.28	98.08	108.88	113.7	105.66	125.66	122.61	117.73		450	138.08	92.81	94.68	95.163	100.68	96.927	97.61	102.63	104.21	97.317		450	135.92	96.457	96.81	96.433	100.63	100.61	101.88	99.61	100.23	99.61		450	134.12	94.74	96.903	97.28	106.48	101.63	102.54
450.5	179.8	106.78	102.69	106.34		450.5	137.86	96.505	99.653	96.163	108.55	111.05	104.24	123.51	120.85	115.6		450.5	136.91	92	93.2	93.889	98.853	94.853	95.779	100.65	101.45	97.074		450.5	134.96	95	95.2	95.037	99.163	99.547	100.33	98.563	98.8	98.526		450.5	134.49	94.621	95.963	95.289	104.67	99.563	101.4
451	180.67	105.9	102.78	105.49		451	140.07	95.685	99.388	96.679	110.17	110.5	105.37	122.69	120.2	116.28		451	138.18	91.806	93.685	93.691	98.297	94.588	95.091	100.29	100.61	98.079		451	135.09	95.679	96.267	95.491	99.776	100.98	100.19	98.885	98.994	98.588		451	136.87	96.473	95.897	94.994	105.49	99.982	101.89
451.5	182.86	106	104.19	105.49		451.5	142.46	97.457	100.27	98.5	112.3	110.13	107.19	123.99	120.36	118.73		451.5	139.94	90.972	94.2	94.786	98.086	95.943	95.557	101.07	100.56	99.428		451.5	135.87	97.028	98.186	96.428	101.54	102.43	101.03	99.871	99.828	99.314		451.5	139.26	98.343	96.157	95.514	106.31	102.01	103.19
452	184.66	106.72	106.02	105.32		452	145.46	100.62	101.94	101.22	114.47	111.12	109.21	125.94	121.1	121.39		452	141.97	91.486	95.537	96.606	98.851	97.903	96.086	102.75	101.94	100.7		452	136.92	99.04	100.15	97.954	103.1	102.85	102.94	101.32	101.34	101.54		452	141.59	100.15	98.389	96.989	107.34	104.55	104.52
452.5	186.78	107.85	108.86	106.75		452.5	147.51	103.39	103.32	103.91	115.05	111.86	111.63	127.32	121.66	123.09		452.5	143.18	92.323	97	99.031	99.169	98.923	97.154	104.4	103.32	101.57		452.5	137.66	101.52	101.72	99.369	103.97	103.01	104.01	102.52	102.49	103.15		452.5	143.45	101.34	100.32	99.231	108.18	105.97	105.49
453	186.9	107.19	110.83	107.55		453	146.95	104.82	103.75	105.09	115.07	111.27	112.69	127.2	121.62	124.11		453	143.02	93.297	97.274	100.09	98.8	98.937	97.674	104.4	103.61	100.93		453	137.62	101.4	101.74	99.137	104.01	102.4	103.67	102.67	102.14	104.22		453	144.71	100.87	101.16	100.42	107.2	106.15	105.41
453.5	190.75	108.58	115.14	111.74		453.5	150.75	108.35	106.36	108.75	117.17	114.75	117.33	129.96	125.55	126.57		453.5	147.34	96.755	100.95	102.37	101.36	101.56	101.35	105.98	105.97	103.56		453.5	140.95	102.98	104.75	101.17	107.35	104.96	105.97	105.56	104.37	106.77		453.5	149.34	104.15	104.55	104.74	109.37	108.96	108.75
454	195.83	110.29	119.8	115.46		454	155.34	111.2	108.88	112.11	120.26	117.74	121.11	131.83	129.88	128.91		454	151.09	100.11	104.88	103.8	104.31	103.54	105.34	107.89	108.4	107.03		454	144.48	103.95	108.23	104.31	110.46	108.88	107.97	108.48	106.8	108.69		454	154.65	107	107.46	107.6	113.26	112.57	111.91
454.5	199.55	110.93	120.73	116.53		454.5	159.23	112.13	111	113.33	121.45	120.47	122.33	132.45	132.58	131.18		454.5	152.2	101.57	106.77	102.68	106	104.68	107.83	108.53	109.45	108.77		454.5	147.76	103.38	110.43	106.47	111.53	110.88	108.57	110.48	107.85	108.98		454.5	157.08	108.28	108.53	108.88	115.03	114.63	113.48
455	203.39	111.78	120.69	117.2		455	162.11	112.98	112	113.47	121.85	121.62	123.53	133.73	134.18	132.6		455	152.49	102.05	107.6	101.19	107	106.13	109.71	109.73	110.2	110.48		455	150.48	103.27	111.6	108.68	111.85	112.68	109.22	111.22	108.78	108.34		455	156.77	109.55	108.32	109.98	116.73	116.15	114.4
455.5	205.46	110.06	117.52	114.06		455.5	160.22	110.99	110.13	110.55	120.15	119.53	121.42	132.04	132.64	133.55		455.5	150.4	100.17	105.39	98.968	104.62	103.77	107.42	108.6	108.42	109.53		455.5	150.26	102.11	109.02	106.66	109.26	111.33	106.66	108.93	107.17	105.93		455.5	152.94	107.64	105.66	107.6	116.44	114.7	112.48
456	204.9	106.74	113.44	110.84		456	156.84	107.44	106.76	106.55	116.63	116.54	117.94	130.02	130.81	132.21		456	148.89	97.626	102.03	96.426	101.33	101.51	103.75	106.42	104.94	106.83		456	149.7	100.8	105.64	103.24	106.13	108.15	103.44	105.56	104.72	103.42		456	148.24	105.81	102.44	105.32	114.51	112.11	110.62
456.5	203.76	104.25	110.85	109.53		456.5	153.98	105.51	103.07	103.69	114.91	114.2	114.98	128.36	129.67	131.07		456.5	148.73	96.069	100.31	95.645	98.893	99.959	100.74	104.76	102.6	105.11		456.5	148.87	100.02	103.4	99.407	104.62	105.14	101.2	102.03	103.73	102.53		456.5	146.62	104.98	100.82	103.09	113.58	110.4	109.42
457	203.28	103.74	110.16	109.37		457	153.94	104.67	100.47	102.74	114.94	114.37	112.88	126.91	129.34	130.19		457	149.2	95.756	99.941	95.482	97.341	99.571	99.756	103.48	102.33	104.33		457	149.19	100.57	102.73	96.941	104.99	103.73	100.77	100.93	104	102.97		457	147.46	104.56	101.19	102.13	113.51	109.3	109.37
457.5	201.5	102.7	109.16	108.26		457.5	152.9	102.63	98.133	101.78	114.13	113.78	110.81	125.28	128.01	126.86		457.5	149.42	94.458	98.829	93.481	96.155	98.978	99.052	101.33	101.1	103.18		457.5	148.63	99.755	101.5	95.681	104.65	102.43	100.1	99.555	103.7	102.23		457.5	148.27	103.56	100.78	100.83	111.51	107.7	108.56
458	201.27	101.53	107.2	105.8		458	152.53	100.26	96.065	100.87	113.33	112.6	108.86	123.33	125.8	124.13		458	150.2	92.131	96.597	91.665	94.198	97.665	97.865	99.265	100.2	101.73		458	147.47	97.664	99.931	93.999	103.73	101	98.932	98.399	102.4	100.53		458	147.73	102	99.866	99.666	108.53	106.67	106.86
458.5	202.75	100.62	105.64	102.5		458.5	152.79	98.049	95.986	100.21	111.26	111.04	108.01	121.84	124.24	121.47		458.5	152.14	89.478	93.678	89.657	92.057	96.428	95.857	97.642	99.421	100.24		458.5	147.39	96.614	97.278	93.6	102.44	99.057	97.828	98.007	100.46	98.649		458.5	146.82	100.64	98.828	98.821	105.87	106.01	105.63
459	205.97	100.44	106.26	100.8		459	152.56	96.8	97.661	100.4	110.45	110.15	107.7	122.01	124.56	121		459	153.64	88.052	93.452	90.418	92.052	95.757	94.696	97.009	99.557	99.6		459	146.84	97	96.904	94.661	102.3	97.948	98.113	98.766	99.696	97.904		459	146.56	100.45	99.913	98.852	104.19	107.11	105.35
459.5	209.23	101.11	108.56	102.58		459.5	155.12	98.249	100.63	101.51	112.05	111.23	109.18	124.05	127.23	122.45		459.5	153.87	89.984	94.938	93.272	93.761	97.984	95.403	99.161	101.9	100.83		459.5	147.96	98.115	98.315	97.407	104.16	98.692	100.9	101.36	100.07	99.538		459.5	149.01	102.16	102.58	100.34	104.94	109.67	106.65
460	213.9	104.73	112.87	106.56		460	158.85	103.16	106.5	104.96	115.42	114.76	113.33	127.76	132.76	126.67		460	155.77	93.961	98.731	97.161	98.243	102.98	98.078	103.3	106.3	104.53		460	151.76	101.39	101.08	101.9	107.79	101.79	105.64	104.99	102.14	103.16		460	154.01	105.79	106.22	103.45	109.24	113.56	110.02
460.5	217.23	107.38	115.2	110.56		460.5	160.89	107.36	110.41	108.12	118.44	117.78	116.24	131.7	136.87	131.1		460.5	156.09	98.818	102.38	99.43	102.1	106.38	101.18	106.61	109.72	108.44		460.5	154.33	103.46	103.17	104.69	110.66	106.1	109.04	108.24	104.09	106.24		460.5	157.47	108	108.97	106.9	112.64	116.52	112.61
461	217.67	109.38	115.02	112.87		461	161.49	109.84	112.22	109.16	120.33	119.16	118.13	133.84	138.67	133.69		461	157.31	101.47	104.02	99.511	104.24	107.31	102.64	107.89	110.49	110.07		461	157.89	103.98	102.73	105.2	111.27	108.07	110.67	109.87	104.6	107.87		461	159.36	107.73	108.53	109.67	114.53	117.38	114.42
461.5	216.52	110.9	114.21	112.02		461.5	159.53	109.96	111.82	108.86	119.96	118.12	118.06	133.96	137.22	134.36		461.5	157.76	100.91	103.91	98.216	103.91	105.28	102.61	106.82	108.68	109.22		461.5	160.3	103.9	101.07	103.72	110.12	107.51	109.96	109.02	104.3	107.9		461.5	159.06	105.62	106.72	110.7	114.31	116.42	113.87
462	214.37	109.97	112.96	109.94		462	156.79	107.52	108.73	106.52	118.17	114.93	115.98	133.34	133.75	132.74		462	156.81	99.537	101.72	95.737	101.54	101.31	101.55	103.12	105.32	106.52		462	160.03	102.34	98.358	100.94	107.33	105.12	107.54	106.72	103.37	106.96		462	158.01	103.19	105.19	109.95	111.78	114.35	111.77
462.5	213.34	108.8	111.14	107.54		462.5	156.6	104.35	106.07	103.47	116.67	112.6	114.94	131.34	131.81	130.61		462.5	156.87	97.075	98.477	93.407	99.141	98.141	99.804	100.47	102.41	103.87		462.5	160.6	100.07	97.068	98.738	104.74	102.01	105.27	103.68	102.14	105.34		462.5	158.4	102.93	104.67	108.07	111.07	112.47	110.54
463	212.68	106.63	108.55	105.58		463	157.22	101.08	103.6	101.13	114.23	110.8	113.5	129.78	130.23	128.65		463	156.08	94.726	94.478	91.201	96.801	95.801	98.376	98.152	99.677	101.68		463	158.95	98.376	97.05	97.176	102.28	99.651	102.68	100.43	100.58	103.53		463	157.78	103.2	104.77	105.63	110.8	110.15	108.6
463.5	213.7	103.23	105.78	104.83		463.5	159.25	98.563	101.53	99.131	112.3	109.47	111.36	128.85	129.82	126.91		463.5	156.92	92.914	91.363	89.131	95.098	94.098	97.449	95.563	97.163	99.714		463.5	156.73	97.082	97.2	96.433	101.05	99.2	100.53	98.865	99.282	101.16		463.5	157.03	102.83	105.73	103.33	110.98	107.75	107.82
464	216.02	100.9	103.23	104.48		464	160.44	97.2	101	98.242	111.52	110.25	110.84	128.48	130.28	126.2		464	157.56	91.388	89.273	89.042	94.8	93.2	97.527	94.2	95.43	99		464	155.55	97.012	97.685	96.442	101.2	99.285	100.41	98.485	98.6	99.145		464	156.43	102.56	106.04	102.72	111.12	106	108
464.5	219.22	99.598	103.21	105.61		464.5	161.41	98.515	101.81	99.209	111.91	112.11	111.51	129.31	131.41	126.6		464.5	158.01	91.005	89.306	90.009	95.104	93.908	98.708	95.009	95.205	99.506		464.5	154.8	98.508	98.506	97.207	101.71	100.51	102.01	99.711	99.511	98.402		464.5	155.9	102.6	107.31	102.91	111	106.71	108.71
465	224.8	100.84	105.72	108.16		465	163.48	101.56	103.72	101.44	114.36	115.72	113.44	131.24	134.12	128.44		465	160.52	92.519	91.079	91.919	96.519	96.838	100.84	98.198	96.879	101.28		465	157.08	100.8	99.799	99.399	103.32	103	104.08	102.36	101.52	99.719		465	158.08	104.4	110.16	105.16	112.48	109.96	111
465.5	229.93	104.57	109.15	110.55		465.5	164.8	104.37	106.46	104.27	117.02	120.49	117.09	133.26	137.07	132.31		465.5	163.49	95.385	93.166	94.218	99.274	100.29	103.27	102.84	100.37	103.44		465.5	160.91	103.71	101.06	101.86	105.44	105.29	106.42	104.46	104.35	102.27		465.5	161.87	108.33	113.77	108.42	114.67	114.62	113.69
466	231.51	106.82	111.06	112.23		466	164.88	106.31	106.77	105.23	117.2	121.55	118.31	134.11	138.26	133.71		466	165.09	97.894	95.571	94.862	100.39	101.28	104.31	105.82	102.62	103.72		466	162.69	104.88	101.75	102.48	105.8	106.82	106.45	105.39	106.49	103.54		466	162.99	109.75	115.55	109.14	115.94	117.34	114.99
466.5	231.46	107.39	110.99	111.52		466.5	163.78	105.85	105.32	104.92	116.12	120.72	118.66	134.19	138.19	133.25		466.5	166.61	98.864	96.936	94.786	100.86	100.45	103.99	106.12	103.33	102.24		466.5	163.94	104.46	100.92	101.92	105.66	107.53	105.25	105.46	106.79	104.13		466.5	163.06	109.32	114.17	109.86	116.66	118.06	114.65
467	228.68	105.07	109.05	108.67		467	160.68	103.65	103.25	103.44	114.05	117.48	117.44	133.03	135.28	130.47		467	165.25	98.606	96.224	93.236	99.441	97.089	101.66	104.05	102.62	100.05		467	162.06	103.23	98.847	99.659	103.85	106.24	103.44	103.26	105.43	102.84		467	161.25	107.45	110.29	108.44	114.66	116.84	112.26
467.5	229.66	104.4	109.41	108.71		467.5	163.68	104.86	104.42	104.62	116.13	116.65	119.48	135.54	135.71	132.13		467.5	165.87	98.695	97.2	94.673	100.21	96.81	101.36	104.57	104.33	101.62		467.5	163.53	103.92	99.558	99.968	103.71	106.36	104.57	103.92	105.81	104.17		467.5	162.62	108.12	108.69	109.77	115.41	117.25	112.96
468	231.29	104.07	109.78	108.89		468	165.93	105.6	106.04	105.91	118.49	116.69	121.51	138.27	135.56	134.49		468	167.98	98.178	96.756	96.222	100.69	97.844	101.25	106.04	106.13	103.35		468	165.89	105.13	100	101.44	104.22	106.58	105.6	104.36	106.07	105.42		468	164.8	109.33	108.4	110.8	116	117.29	113.18
468.5	233.86	104.48	109.94	108.97		468.5	168.4	106.11	107.25	107.18	120.72	117.62	122.78	140.66	136.38	137.74		468.5	170.8	98.508	96.569	97.415	101.11	99.215	100.97	107.92	108.09	105.49		468.5	169.48	106.92	101.02	102.65	104.4	107.08	106.45	103.66	106.82	106.11		468.5	168.14	111.12	109.92	111.65	117.02	117.88	113.85
469	237.51	106.15	109.9	109.78		469	171.41	106.42	108.15	108.58	121.64	119.24	123.7	142.52	139.06	139.98		469	174.4	98.98	96.525	99.063	102.35	101.17	100.73	109.58	109.61	106.27		469	174	108.64	101.92	104.4	105.72	107.69	107.49	104.89	108.04	107.58		469	170.52	112.78	112.35	112.95	118.44	118.61	115.92
469.5	239.14	105.46	107.14	107.8		469.5	169.43	102.8	105.49	106.17	118.8	117.51	120.51	141.57	137.69	138		469.5	174.23	96.658	94.2	97.258	99.858	100.66	98.315	106.91	107.2	103.17		469.5	174	106.74	100.97	103.89	105.11	106.31	106.2	103.51	106.23	105.51		469.5	169.83	110.8	111.83	110.89	116.97	117.14	115.06
470	243.85	106.01	106.14	107.72		470	170.99	101.34	104.58	105.38	118.58	117.18	118.8	142.44	138.44	137.78		470	175.58	95.544	93.544	96.432	98.888	101.06	98.551	104.77	105.31	101.66		470	175.44	106.32	101.12	103.92	106.44	106.26	106.55	103.03	105.63	105.46		470	171.18	110.58	112.61	111.06	116.83	118.53	116.18
470.5	249.44	106.59	106.2	109		470.5	174.23	101.61	105	105.19	119.01	117.6	117.2	143.6	139.6	138.01		470.5	177.01	95.194	93.202	96.19	99.2	101.4	99.402	104.59	104.59	101.2		470.5	175.8	106.39	101.8	104.59	108.21	107.21	107.6	103.79	105.6	105.99		470.5	173.43	111	112.8	111.39	115.59	120.01	117.6
471	253.66	104.74	105.88	108.76		471	177.86	102.26	105.02	103.7	119.66	117.08	116.86	143.58	139.54	138.88		471	178	94.48	93.34	94.66	99.08	100.52	99.36	103.88	103.76	101.28		471	175.6	105.36	101.84	103.52	109.12	108.34	107.3	102.64	105.28	104.9		471	176.18	110.96	112.88	110.62	114.7	120.74	117.06
471.5	256.97	102.85	106.19	107.85		471.5	181.76	102.99	104.95	103.71	120.27	117.39	118.06	142.36	140.23	139.31		471.5	178.94	94.79	94.026	93.164	99.154	99.282	98.8	103.95	103.67	101.94		471.5	176.54	105.15	101.12	102.52	109.75	108.79	106.95	101.8	105.12	104.2		471.5	178.02	110.4	112.84	110.44	114.35	120.84	116.27
472	258.73	102.07	108.01	106.37		472	184.98	103.05	105.02	104.73	120.6	117.27	119.68	141.5	140.8	139.98		472	180.3	94.672	95.304	91.592	99.752	98.32	97.92	103.85	104.7	103.3		472	177.73	104.87	101.55	102.95	109.65	108.32	106.67	101.98	104.5	103.14		472	180.41	110.58	113.18	110.42	115.48	119.94	116.25
472.5	261.51	103.74	111.98	105.7		472.5	187.64	103.77	106.97	107.74	122.01	118.21	122.71	142.51	142.11	142.51		472.5	184.51	95.203	97.007	91.671	101.47	99.539	98.671	103.71	105.71	105.01		472.5	180.18	105.31	103.71	104.97	111.44	108.5	107.51	104.07	104.94	104.57		472.5	183.54	112.47	115.07	111.47	119.54	121.37	118.67
473	266.39	108.69	117	107.67		473	191.36	106.16	110.45	112.51	125.38	122.22	126.67	146.29	145.34	147.39		473	190.66	97.484	100.56	94.468	104.08	103.22	101.56	106.67	108.39	108.74		473	185.2	108.45	108.22	108.36	113.52	109.92	110.65	108.14	106.52	108.14		473	188.77	115.18	117.5	116	124.59	125.22	123.57
473.5	273.99	114.54	122.74	111.34		473.5	196.19	110.54	114.64	117.54	128.5	127.74	130.05	151.54	150.09	153.19		473.5	197.54	100.79	103.9	98.443	107.69	108.29	105.94	110.79	111.45	113.04		473.5	191.84	112.49	113.29	112.44	116.25	112.65	114.84	112.89	109.1	112.89		473.5	194.94	118.59	120.59	121.74	130.54	130.89	129.29
474	279.64	116.16	124.96	113.19		474	198.81	112.58	115.33	119.16	129.74	131.23	131.18	153.8	152.62	156.41		474	201.43	102.79	104.36	101.02	108.97	110.58	107.57	112.99	111.76	115.19		474	196.51	113.79	115.36	113.38	117.56	114.76	117.2	115.76	110.16	115.58		474	197.82	119.96	121.16	124.84	133.41	133.39	132.21
474.5	280.34	114.74	123.21	112.47		474.5	198.94	111.8	113.08	117.74	127.55	131.93	130.14	153.67	153.2	156.67		474.5	202.07	102.21	102.61	101.53	107.74	109.8	106.67	112.74	110.08	114.6		474.5	199.66	113.07	113.81	112.6	116.4	113.41	117	114.28	108.81	114.54		474.5	198.2	118.67	119.74	125.87	133.67	132.87	132.27
475	279.92	113.46	121.14	111.8		475	199.14	111.4	111.26	116.55	126.81	132.05	129.32	153.4	153.81	156.8		475	202.29	101.15	100.79	102.01	107.05	108.79	106.4	112.72	109.37	114.57		475	201.3	112.28	112.23	112.45	115.88	112.85	116.72	113.08	107.75	112.99		475	197.8	118.61	119.69	125.48	133.03	131.71	131.51
475.5	275.31	110.48	117.54	110.54		475.5	197.62	109.96	108.82	114.06	126.3	130.76	128.5	151.6	152.22	154.28		475.5	200.26	100.28	98.778	101.86	106.3	106.06	104.6	111.72	108.52	113.18		475.5	199.12	110.58	110.02	110.8	113.46	111.74	115.54	111.38	105.62	110.8		475.5	195.64	118.28	118.74	123.24	130.1	129.06	129.94
476	275.49	110.3	115.35	110.65		476	200.31	111.09	109.18	112.64	127.59	131.49	129.73	152.02	152.02	152.83		476	200.73	100.42	100	101.43	106.78	104.91	105.22	112.42	109.84	113.18		476	199.89	110.89	109.86	111.58	113.74	111.89	115.97	111.22	105.7	111.29		476	196.13	119.25	120.6	123.42	129.46	130.4	130.65
476.5	284.81	111.98	116.57	114.03		476.5	206.2	114.44	111.56	113.18	132.62	134.74	133.33	155.23	154.94	154.18		476.5	204.33	103.06	104.03	102.88	109.73	105.59	108.14	115.15	114.03	115.56		476.5	203.81	114.05	111.86	114.06	115.77	115.33	119.92	114.14	107.95	114.83		476.5	200.4	122.34	124.34	126.06	131.74	134.72	133.93
477	292.97	112.09	116.89	115.6		477	209.47	115.95	112.55	112.38	134.4	136.31	135.26	156.95	156.35	154.14		477	207.02	104.15	106.21	103.25	111.51	105.49	110.01	116.2	115.91	115.79		477	207.33	115.35	112.95	114.54	116.4	117.87	122.06	115.71	109.61	117.77		477	204.28	124.36	125.91	127.31	134.07	138.13	136.62
477.5	302.81	113.72	118.69	117.44		477.5	213.72	117.68	114.95	113.12	136.53	138.28	137.92	160.35	161.01	156.96		477.5	213.46	105.28	108.23	105.11	113.26	107.28	112.47	117.87	118.88	117.26		477.5	213.78	117.1	115.69	115.44	119.29	121.11	124.71	118.31	113.16	120.68		477.5	210.05	127.13	128.68	130.53	138.15	141.32	138.67
478	311.61	117.01	121.34	118.4		478	216.81	119.81	118.88	116.07	139.88	140.27	140.87	164.28	166.08	160.74		478	219.41	107.2	108.93	107.81	114.74	109.68	114.54	119.54	120.87	118.8		478	218.28	119	118.07	116.47	121.81	123.74	126.93	121.07	117.28	122.4		478	216.22	130.34	130.67	133.47	141.88	144.21	140.67
478.5	316.12	119.5	124.2	117.55		478.5	220.52	121.25	121.62	117.52	142.6	141.32	142.82	166.9	169.45	162.7		478.5	222.9	108.25	108.7	109.5	115.15	112.02	116.25	119.83	121.68	119.1		478.5	221.9	118.25	119.4	117.37	124.4	124.92	126.83	122.65	120.15	122.43		478.5	220.5	132.55	132.1	134.52	144.47	145.52	142.25
479	320.68	121.8	126.8	116.8		479	226.17	122.49	123.46	118.69	145.57	142.49	144.66	170.11	173.11	165		479	226.89	109.67	108.58	110.71	115.55	113.13	117.67	121.6	122.15	119.53		479	226.08	118.16	120.49	119.42	127.73	125	127.15	123.53	122.06	122.2		479	225.22	134.46	133.49	135.15	146.27	146.69	143.49
479.5	326.66	124.87	129.23	117.75		479.5	231.27	124.24	124.24	119.6	149.31	145.04	146.08	174.63	175.39	167.83		479.5	229.87	111.36	108.68	111.76	116.24	114.47	119.63	124.31	122.36	120.6		479.5	230.34	119.32	121.12	123.43	130.56	124.92	128.56	124.12	124.56	122.16		479.5	229.87	136.52	134.84	135.32	148.24	150.07	146.31
480	331.26	125.23	129.94	119.2		480	233.01	124.43	122.15	118.73	149.83	145.42	146.01	177.78	176.9	169.7		480	233.56	111.81	108.42	112.21	115.63	114.83	120.82	125.5	122.04	120.63		480	233.98	119.41	120.93	125.01	130.14	124.82	129.01	123.32	124.62	121.33		480	233.66	136.42	135.7	133.84	148.62	150.81	147.12
480.5	333.93	124.55	127.57	120.89		480.5	232.19	123.29	119.83	117.65	148.23	145.11	145.45	180.24	177.41	170.57		480.5	235.83	112.67	107.65	112.46	114.8	113.54	119.74	125.86	120.69	119.8		480.5	236.29	119.61	120.2	124.65	128.39	124.2	128.34	122.8	123.69	120.29		480.5	236.49	135.34	134.99	132.45	147.54	151.32	146.91
481	338.02	122.83	124.21	121.32		481	230.56	121.92	118.48	116.79	145.45	144.1	144.16	180.5	176.76	171.58		481	236.83	112.12	106.96	111.92	113.7	112.28	117.44	124.25	119.76	118.3		481	236.88	118.67	118.93	123.04	126.08	124.16	126.45	121.48	122.05	118.32		481	238.28	133.33	133.95	131.76	146.12	151.35	145.91
481.5	343.21	119.13	119.99	119.53		481.5	230.2	119.93	116	116.73	142.06	142.27	143.94	178.06	175.53	171.33		481.5	237.2	110.47	106.2	110.06	111.8	109.53	113.79	121.13	119.2	116.2		481.5	238.87	116	117.53	119.66	123.87	123.4	123.33	119.47	119	116.6		481.5	240.07	132.07	133.2	131.2	144.33	150.67	144.07
482	348.09	117.18	118.15	118.5		482	231.5	118.38	114.58	117.62	139.85	141.9	145.5	176	174.23	172.47		482	237.05	109.7	105.95	108.53	111.43	107.7	111.33	119.95	120.35	115.55		482	240.92	115.2	117.77	117.98	123.85	123.65	121.53	119.23	118.08	115.95		482	241.1	132.2	133.85	132.22	143.92	151.2	144.05
482.5	354.68	115.53	117.09	115.66		482.5	233.61	116.55	112.93	117.64	138.67	140.51	145.98	174.67	173.46	174.27		482.5	239.01	108.31	104.89	106.55	109.57	107.4	109.89	118.53	120.8	114.13		482.5	243.05	115.2	117.64	117.06	123.64	122.71	121	117.91	117.82	115.62		482.5	242.31	132.38	134.54	132.96	144	150.11	144.2
483	362.15	115.48	117.59	113.89		483	239	116.64	112.68	119	140.94	141.43	148.03	176.9	175.23	177.14		483	243.29	108.71	104.16	105.16	109.55	109.7	111.14	118.99	122.87	114.71		483	247.17	117.62	118.67	118.15	124.88	122.63	122.87	119.27	119.11	117.78		483	245.18	134.27	136.63	133.91	146.9	151.5	146.78
483.5	368.67	115.8	118.78	113.02		483.5	244.87	117.18	113.47	118.72	143.54	143.06	148.91	179.76	176.77	179.36		483.5	247.91	109.2	103.91	105	110.48	111.76	113.26	119.99	124.19	115.2		483.5	251.4	120.44	120.27	119.18	125.2	123.6	124.28	120.78	119.88	119.87		483.5	248.32	135.68	137.88	134.59	149.95	153.37	149.63
484	374.58	115.35	119.05	111.39		484	251.39	118.51	114.61	118.1	146.16	145.47	148.04	181.51	178.46	180.96		484	251.62	108.44	103.65	105	111.25	113.36	114.76	120.35	124.55	116.26		484	256.28	122.21	121.1	120.05	125.2	122.99	125.05	121.5	120.2	121.31		484	251.67	136.61	138.81	135.71	151.45	155.67	152.36
484.5	379.75	114.99	121.06	111.83		484.5	257.27	120.86	116.82	120.86	149.42	149.27	149.44	184.22	181.03	183.67		484.5	255.34	108.39	105.07	106.25	113.21	114.77	115.98	122.21	126.62	119.5		484.5	261.83	122.98	123.62	120.78	126.82	124.84	126.4	124.05	122.03	123.81		484.5	255.11	138.46	141.67	138.08	154.28	159.48	155.89
485	383.72	114.41	122.46	112.66		485	259.06	122.01	117.07	122.39	149.87	150.61	150.27	184.28	181.67	185.59		485	259.25	107.68	106.86	107.4	113.21	113.61	114.49	122.14	126.61	122.25		485	268.11	122.4	124.01	119.88	126.88	125.28	126.27	125.33	122.93	123.35		485	258.05	139.99	143.79	140.19	156.39	161.46	158.52
485.5	385.77	112.51	121.99	112.31		485.5	257.98	120.51	115.83	122.8	148.51	149.35	149.39	183.48	181.4	185.51		485.5	261.94	105.26	106.67	107.16	111.83	111.83	110.66	120.87	124.95	123.44		485.5	271.09	121.43	122.26	117.83	125.35	123.23	125.39	124.99	122.11	121.15		485.5	259.36	140.76	144.96	140.48	156.44	161.48	159.6
486	391.56	111.98	122.13	113.07		486	258.98	119.62	115.02	123.69	148.16	148.8	150.25	185.18	183.54	185.73		486	267.25	104.4	106.56	107.36	111.2	111.02	108.33	120.58	124.93	123.78		486	276.07	120.98	121.04	117.2	124.62	122.96	124.82	125.13	121.4	120.96		486	263.34	142.42	146.62	142.18	157.98	161.76	160.49
486.5	397.93	111.2	120.46	112.97		486.5	260.48	118.9	113.8	121.96	147.4	146.9	149.37	185.41	185.21	185		486.5	271.52	102.43	105.57	106.5	110.47	109.2	106	120.27	123.73	123.26		486.5	280.01	120.37	118.5	116.47	123.53	120.76	123.4	122.99	119.6	119.37		486.5	268.59	143.81	146.63	143.88	157.5	161.83	160.7
487	404.86	111.29	119.44	112.35		487	263.53	120.04	114.16	120.71	147.67	146.67	149.2	187.22	188.75	185.55		487	275.64	101.51	105.13	107	110.8	109.38	106.45	120.69	123.31	122.15		487	283.91	119.75	117.82	117.62	123.56	119.6	123.4	121.82	119.6	119.93		487	273.58	145.53	146.98	146.29	157.18	162.27	161.47
487.5	413.4	113.46	120.33	113.13		487.5	270.31	123.6	116.96	121.78	150.36	149.5	150.53	191	193.84	189.15		487.5	281.43	103.17	106.86	108.62	111.83	111.07	109.8	122.57	124.53	123.37		487.5	290.91	120.38	119.66	121.55	125.92	121.22	125.61	122.63	121.96	123.45		487.5	281.21	149.49	149.12	150.55	160.64	164.22	163.57
488	420.57	115.07	120.47	114.04		488	275.11	125.66	119.67	121.64	151.85	152.69	150.84	193.48	195.86	192.69		488	285.09	104.67	108.67	110.27	112.44	112.47	112.47	124.45	124.04	125.24		488	294.88	121.45	121.67	124.28	127.84	122.87	128.67	122.85	124.26	125.26		488	287.11	152.66	151.27	152.23	164.09	166.26	165.66
488.5	432.36	119.38	124.72	116.62		488.5	283.06	129.1	124.12	124.2	154.88	158.92	153.62	199.32	200.04	198.42		488.5	291.52	109.04	112.92	114.6	115.22	116.68	116.88	127.92	126.8	128.08		488.5	300.6	125.3	126.38	129.46	130.86	127.82	133.32	126.26	128.38	129.12		488.5	294.48	156.64	156.16	154.3	169.82	169.96	169.6
489	445.54	124.8	129.88	121.2		489	292.63	132.59	129.4	128.74	159.14	166.65	158.08	207.05	205.6	204.75		489	299.48	115.07	117.85	119.48	119.34	120.7	120.79	133.32	131.57	132.34		489	306.65	130.54	131.34	133.67	135.65	134.61	138.48	130.59	133.8	134.17		489	303.16	161.5	161.77	157.32	176.15	173.7	174.25
489.5	456.95	129.81	134.64	125.35		489.5	300.71	136.32	134.24	131.86	164.16	172.41	163.87	214.36	211.65	210.36		489.5	307.65	120.93	122.1	123.72	123.67	124.52	123.66	138.93	135.21	135.46		489.5	310.55	134.35	135.15	136.12	140.07	141.42	143.58	134.67	138.98	138.32		489.5	311.25	165.5	165.23	160.72	181.58	177.18	179.01
490	467.25	133.31	138.83	127.77		490	307.91	139.26	137.49	133.97	168.17	174.69	168.68	220.46	218.31	215.31		490	315.42	125.51	124.57	126.43	126.43	126.8	125.09	141.63	138.31	138.03		490	316.6	137.23	136.71	137.8	143	144.97	146.97	138.46	142.71	140.83		490	317.43	170.37	167.09	163.57	186	181.08	183.11
490.5	472.05	133.75	138.92	129.22		490.5	314.06	139.52	137.83	133.55	171.25	175.12	171.08	224.21	222.5	217.45		490.5	322.01	126.12	124.15	126.43	126.6	126.8	124.32	141.46	138.75	139.82		490.5	323.26	136.89	135.95	138.14	144.28	146.51	148.51	140.34	143.15	141		490.5	322.72	173.19	167.85	166.81	189.25	184.15	186.1
491	472.64	130.31	135.71	126.57		491	314.63	135.75	134.23	129.69	170.15	171.91	169.05	223.77	222.03	214.85		491	323.92	122.63	120.57	123.11	123.65	123.99	121.25	137.21	135.45	138.15		491	325.94	133.25	132.51	136.07	142.15	144.95	146.95	138.55	139.71	137.49		491	325.08	172.45	165.95	167.08	188.15	184.74	185.91
491.5	475.94	126.64	131.85	123.63		491.5	315.18	131.65	131.03	127.41	167.43	168.83	166.42	223.79	221.4	214.19		491.5	326.35	118.25	116.06	120.23	119.65	120.83	117.45	132.85	133.02	136.61		491.5	330.32	131.21	128.84	133.82	140.22	142.62	143.84	136.22	136.63	133.84		491.5	328.54	170.62	164.41	166.6	186.02	185.38	184.61
492	480.52	124.76	129.27	121.4		492	316.53	129.77	129.47	126.93	166.52	167.76	165.32	223.67	221.08	214.14		492	329.75	114	112.86	118.2	116.06	118.06	114.77	131.93	132.58	135.52		492	332.99	129.68	127.94	132	138.87	142.77	141.2	133.91	134.16	131.97		492	332.05	168.87	164.38	167.12	184.47	185.02	184.62
492.5	484.71	121.97	126.44	117.19		492.5	314.55	127.57	126.75	124.95	164.17	164.64	162.75	221.06	219.38	214.27		492.5	331.55	110.33	108.79	114.53	112.53	114.53	112.35	130.6	131.08	133.06		492.5	333.81	128.2	127.85	128.23	136.37	139.92	137.1	130.64	131.04	129.77		492.5	333.17	166.26	163.2	164.88	182.08	183.29	182.24
493	494.22	121.44	126.46	115.18		493	317.61	129.01	126.04	124.4	164.62	163.84	164.33	222.41	221.01	218.45		493	338.12	109.11	107.27	113.64	112.13	113.64	112.46	131.91	131.95	133.26		493	339.1	129.68	130.7	128.06	136.33	139	135.67	130.16	130.4	130.38		493	337.61	166.29	165.17	166.24	183.77	185.99	183.57
493.5	502.04	120.74	127.46	113.28		493.5	319.6	130.3	125.1	123.86	166.04	163.92	165.1	222.7	222.34	220.98		493.5	343.22	109.08	108.06	113.22	112.92	113	114.88	132.82	132.78	133.38		493.5	344.46	130.76	133.54	128.88	136.46	138.7	135.1	130.54	128.98	129.98		493.5	340.98	167.1	168.68	168.04	185.6	188.7	186.78
494	508.5	120.58	128.76	112.5		494	323.37	131.73	124.35	122.6	166.93	165.83	166.91	224.66	224.51	223.58		494	349.42	110.86	109.13	113.93	114.98	113.53	118.53	133.38	132.9	133.65		494	350.57	133.11	135.1	130.51	137.61	138.25	137.21	132.93	129.33	130.1		494	346.37	168.98	172.26	171.94	188.53	190.36	189.61
494.5	514.96	120.54	129.61	113		494.5	329.09	131.81	124.07	121.81	166.62	166.67	168.14	225.22	225.21	224.67		494.5	354.32	112.47	110.26	114.01	116.34	114.27	120.53	132.69	132.61	133.87		494.5	354.19	134.47	134.02	131.74	138.21	138.21	139.33	135.19	129.41	129.68		494.5	351.18	170.34	174	175.46	189.87	190.81	191.99
495	518.26	118.33	126.97	112.44		495	331.33	128.78	122.87	120.09	164.5	165.28	166.5	222.92	223.3	223.47		495	355.36	112.21	109.09	111.73	114.89	113.45	120.41	130.13	130.33	132.1		495	354.77	132.9	130.77	130.67	136.5	135.37	138.28	135.21	127.32	126.77		495	352	169.27	173.07	175.43	187.92	187.41	192.01
495.5	527.57	117.22	125.66	112.63		495.5	336.31	126.56	121.86	119.96	164.15	165.66	166.9	223.52	222.66	224.32		495.5	357.35	111.5	107.42	109.21	114.55	113.72	119.33	129.43	130.23	130.7		495.5	357.44	131.45	128.82	129.66	135.75	133.66	137.82	135.87	126.9	126.43		495.5	354.56	168.78	172.62	176.66	188.22	186.15	192.79
496	538.6	115.7	124.3	112.2		496	340.45	124	120.99	120.58	164.18	165.18	166.49	224.67	222.97	224.98		496	357.58	110.5	106.49	107.1	113.6	114.18	117.5	129.49	130.09	129.99		496	359.76	129.5	127.5	128.69	135	132.99	135.81	135.6	126.39	126.19		496	355.77	167.59	172.18	175.6	187.19	186.18	193.57
496.5	553.06	116.52	125.43	113.17		496.5	347.25	125.33	123.55	123.4	169.04	168.46	170.27	230.5	229.2	229.84		496.5	362.64	112.75	108.23	107.81	115.13	116.53	118.32	132.35	132.6	132.55		496.5	366.3	130.98	129.13	130.84	136.27	136.06	136.58	136.87	129.3	128.6		496.5	360.88	170.61	176.42	177.8	190.52	190.27	199.8
497	567.73	119.35	128.74	115.51		497	356.1	129.36	126.15	126.9	174.77	173.32	174.56	236.57	235.98	236.76		497	367.61	116.4	111.39	109.58	118.36	118.95	120.33	135.77	136.75	136.19		497	372.79	134.21	133.01	133.96	139.17	140.56	140.36	139.1	133.81	133.38		497	368.45	176.24	182.39	181.73	194.93	196.81	205.8
497.5	572.59	118.59	127.79	113.79		497.5	360.39	129.43	125.51	125.31	175.23	172.37	174.63	237.09	236.63	237.03		497.5	369.86	116.91	112.16	109.78	118.63	118.12	118.99	135.71	136.44	137.03		497.5	374.53	135.36	134.1	133.77	139.69	140.44	140.04	137.13	134.84	133.77		497.5	372.24	178.87	183.23	181.36	194.94	198.41	207.41
498	576.44	118.68	127.64	113.24		498	365.12	132.08	126	125.68	176.56	173.28	175.84	238.32	237.84	238.84		498	374.32	117.4	113.6	110.52	121.04	117.25	118.44	135.96	137.96	138.72		498	379.92	136.92	135.64	135.16	142.36	141.48	141.4	136.2	136.36	135.28		498	381.03	182.52	184.68	183.56	198.8	201.28	210.2
498.5	573.05	116.1	124.73	110.33		498.5	364.5	131.18	122.8	122.93	172.85	170	171.18	233.75	232.83	235.45		498.5	372.3	114.03	111.63	109.5	119.28	113.23	116.4	133.83	136.23	135.95		498.5	380.63	133.98	133.3	133.25	141.9	138.55	138.6	132.78	134.63	132.58		498.5	384.42	181.38	181.05	180.43	197.1	198.75	206.65
499	574.3	115.55	124.64	109.63		499	368.5	131.47	122.32	123.02	173.36	170.08	170.67	235.43	233.86	235.54		499	378.37	112.37	111.49	110.81	118.35	112.03	115.78	134.3	136.47	135.38		499	386.85	133.32	132.98	134.48	144.62	138.71	137.3	133.16	134.38	132.41		499	392.17	183.91	180.7	180.48	200.87	199.75	208.14
499.5	580.76	115.72	125.4	109.03		499.5	374.11	132.15	122.4	125.23	175.14	172.63	171.43	239.26	237.51	238.69		499.5	386.45	111.18	110.98	111.57	117.84	111.35	116.46	135.74	136.98	135.21		499.5	393.57	133.06	133.23	137.2	146.49	141.43	138.49	134.94	134.72	133.26		499.5	398.63	186.37	181.72	182.69	206.06	204.26	210.35
500	588.64	115.08	125.02	108.56		500	378.03	130.3	121.74	126.12	176.63	173.8	171.52	241.99	238.8	240.63		500	392.61	108.68	110.16	111.98	115.16	111.04	116.98	136.52	135.46	133.74		500	396.28	132.22	133.04	138.32	146.64	142.18	138.64	135.58	133.94	133.64		500	399.1	187.48	181.78	183.68	207.8	206.71	210.32
500.5	602.54	115.79	126.76	110.95		500.5	384.48	130.78	123.36	129.14	181.11	177.72	175.71	249.06	244.09	246.48		500.5	402.22	108.59	112.35	113.96	115.78	112.77	118.96	139.74	137.16	136.34		500.5	402.67	135.33	136.53	140.75	149.54	145.34	142.13	138.74	134.78	136.74		500.5	403.7	190.94	185.52	189.29	215.05	213.46	215.1
501	608.41	114.55	125.9	111		501	384.4	128.45	122.95	128.85	180.15	176.3	175.3	249.65	243.5	246.45		501	402.3	107.5	112	113.9	115.2	112	118.9	139.4	135.85	137.4		501	403.21	136	136.5	139.55	147.15	144.35	142.65	138.25	134.1	135.35		501	402.05	188.85	185.41	189.4	215.55	213.7	214.15
501.5	615.69	114.82	126.13	113.47		501.5	385.56	128.11	124.24	129.42	180.32	177.76	176.02	251.24	245.59	248.96		501.5	404.25	109.17	112.42	115.85	116.75	113.55	119.62	140.24	136.74	139.76		501.5	407.71	137.87	137.22	138.59	147.03	144.73	143.33	138.93	135.77	136.15		501.5	404.8	190.16	188.99	190.95	217.76	214.74	216.29
502	621.09	114.56	125.96	114.12		502	386.28	126.6	124.36	128.68	177.87	177.84	174.15	250.72	247.2	248.88		502	405.2	111.2	111.84	115.68	117.92	113.6	118.72	140.84	136.92	140.64		502	410.24	138.68	136.32	136.31	146.8	144.4	142.52	137.8	137.16	136.36		502	405.48	189.76	190.6	190.68	218.32	213.64	217.16
502.5	630.89	116.2	127.35	114.89		502.5	391.56	126.31	125.98	129.97	179.67	179.72	174.91	253.95	252.27	250.89		502.5	411.38	113.55	112.4	116.74	120.58	115.43	119.83	143.52	138.77	141.98		502.5	418.41	139.97	137.35	137.4	148.51	146.27	143.51	137.68	140.23	138.63		502.5	411.13	190.84	193.51	193.12	221.18	213.89	219.67
503	642	119.37	129.83	116.56		503	400.71	128.09	129.11	132.63	184.47	184.65	179.79	259.88	259.89	255.03		503	420.43	116.03	115.78	118.96	123.29	119.04	123.44	148.38	141.36	144.9		503	427.2	142.84	139.83	140.85	153.53	150.58	145.36	138.88	143.77	142.66		503	418.93	194.5	198.04	197.63	226.92	218.31	223.84
503.5	650.2	122.3	132	118.47		503.5	407.62	130.12	132.05	134.92	190.2	187.85	184.5	265.62	265.52	257.57		503.5	426.57	118.45	119.47	121	125.57	121.85	126.62	151.07	143.77	148.45		503.5	432.3	145.27	142.37	144.67	157.12	153.77	147.52	140.52	145.57	146.87		503.5	424.4	196.8	201.72	200.42	230.62	222.25	226.4
504	659.18	126.79	136.01	121.87		504	415.13	134.39	136.57	139.37	199.36	193.63	192.82	273.49	272.37	264.15		504	435.9	122.79	124.19	124.29	129.45	125.83	131.73	154.29	148.55	154.11		504	442.06	149.03	146.79	151.55	161.03	158.19	152.51	145.51	148.49	151.95		504	434.64	201.89	208.03	206.07	237.35	230.78	232.75
504.5	658.71	128.17	137.01	123.04		504.5	414.46	135.84	138.48	140.44	200.5	196.65	196.14	274.23	272.8	265.24		504.5	438.18	124.54	125.27	124.67	128.67	126.81	131.8	153.67	149.27	155		504.5	441.21	149.77	146.27	154.18	161	157.57	153.21	147.07	148.47	153.94		504.5	435.27	204.48	209.14	207.07	237.17	233.98	234.15
505	660.84	128.38	137.56	123.67		505	413.53	136.91	140.98	141.42	200.11	199.16	197.98	273.42	271.91	266.22		505	439.73	126.11	125.16	124.47	128.38	127.71	131.36	153.82	150.51	154.2		505	442.47	150.24	146.42	156	160.64	156.69	155.29	148.22	148.18	155.51		505	437.49	206.98	210.89	208.67	236.82	235.8	237.69
505.5	661.4	126.88	137.14	122.86		505.5	414.49	137.23	141.92	140.91	198.28	199.74	198.06	272.34	270.37	266.72		505.5	441.7	126	123.6	123.23	127.17	127.6	130.37	153.46	150.26	152.05		505.5	443.8	149.51	145.91	155.71	160.63	156.09	155.97	147.86	147.26	154.4		505.5	440.03	207.49	210.86	209.57	237.03	236.09	240.66
506	664.77	125.81	137.4	123		506	418.96	137.99	143.39	140.21	196.81	199.8	198	273.39	269.01	267.79		506	441.81	126	122.41	123	126.6	128	130.2	154.39	149.61	150.41		506	444.2	149.99	146.2	154.21	161.39	157.59	156.99	147.8	147.2	154.79		506	441.59	208.79	211	210.99	237.99	235.41	242.39
506.5	673.33	127.14	138.63	124.5		506.5	429.3	140.6	146.14	141.54	199.64	201.49	201.35	276.8	271.2	271.75		506.5	444.24	127.23	123.99	124.44	128.74	130.5	133.19	155.78	150.88	151.34		506.5	450.97	153.2	150.56	154.42	163.58	162.77	159.69	149.7	149.24	156.09		506.5	448.26	211.49	215.3	214.61	241.76	238.7	244.68
507	678.82	127.15	138.35	124.84		507	434.54	141.46	146.26	141.55	200.27	200.81	201.73	278.4	272.91	273.2		507	445.83	126.84	124.15	124.43	128.53	130.73	133.03	154.81	149.93	151.13		507	453.5	154.48	151.86	152.8	162.19	164.44	159.44	150.79	150.19	155.09		507	450.5	211.03	215.64	216.91	242.84	240.71	243.52
507.5	684.7	127.32	137.55	124.27		507.5	436.88	141.55	145.87	141.88	200.07	200.68	201.88	278.99	275.53	275.25		507.5	447.6	125.79	124.96	123.67	128.19	131.04	132.59	153.71	149.75	150.31		507.5	455.28	156.25	153.25	152.96	160.06	163.55	159.19	152.16	151.4	153.55		507.5	451.8	211.56	216.2	218.72	242.27	243.65	242.51
508	689.7	128.2	136.31	123.09		508	439.63	142.2	144.68	142.57	199.28	200.74	200.89	279.6	280.29	276.17		508	452.76	123.98	125.14	122.52	127.77	130.89	131.48	152.74	150.63	150.38		508	459.4	157.58	154.6	154.4	158.92	161.64	158.35	153.29	153.48	150.86		508	455.37	212.55	218.46	220.12	242.2	247.72	242.6
508.5	695.51	128.48	135.2	121.8		508.5	440.84	142.55	143.34	142.41	198.22	200.14	199.74	280.3	282.1	276.5		508.5	459.66	123.94	124.68	121.67	127.82	129.74	130.07	152.07	151.49	150.76		508.5	463.34	157.75	155.02	154.82	158.49	159.73	158.29	155.31	154.89	149.41		508.5	458.31	212.63	220.46	219.34	242.9	250.11	243.3
509	703.28	129.12	134.33	121.68		509	443.27	143.2	142.98	142.43	198.88	199.28	199.75	281.6	283.15	277.18		509	466.71	123.7	125.2	121.3	128.6	129.5	129.83	151.46	152.52	151.92		509	467.69	157.53	154.93	155.6	159.9	159.48	158.95	157.37	155.18	149.55		509	459.75	214.79	223.79	219.23	245.07	251.92	244.97
509.5	710.93	129.2	133.44	121.78		509.5	445.4	143.38	142.07	142.02	199.33	197.17	199.24	282.13	283	275.02		509.5	470.85	124.11	125.73	121	128.42	128.31	129.6	151.53	153.31	152.36		509.5	470.38	156.47	153.33	155.78	161.09	158.69	158.62	157.6	154.8	149.76		509.5	459.07	216.29	225.11	218.64	247.92	252.36	246.45
510	710.18	125.57	129.83	120		510	440.69	140.2	138.81	138.41	196.79	192.99	195.77	277.86	277.36	268.8		510	468.35	122.17	123.9	119.26	125.5	125.46	126.63	147.57	150.56	148.37		510	464.93	152.2	149.6	151.7	157.9	154.54	154.8	154.1	149.71	146.77		510	453.83	214.09	219.74	215.02	246.16	248.76	244.29
510.5	713.2	123.45	130	119.39		510.5	442.11	139.68	136.42	136.62	198.06	194.17	194.3	279.29	278.11	268.37		510.5	471.63	121.91	123.97	119.17	124.65	125.19	126.71	147.31	151.92	147.68		510.5	466.21	151.77	148.99	150.59	156.62	153.51	154.71	152.91	147.42	145.48		510.5	454.69	216.51	218.19	217.63	248.17	249.25	247.23
511	713.34	120.51	130	117.48		511	443.55	138.16	132.91	135.04	198.54	195.81	192.18	280.24	278.56	267.94		511	472.9	121.52	122.28	118.46	124.2	123.84	126.46	148.18	152.88	147		511	469.11	151.62	148.62	149.52	154.9	152.18	154.88	151.58	145.98	142.88		511	458.13	216.68	216.32	218.9	248.4	249.92	248.08
511.5	716.51	118.83	130.97	115.44		511.5	447.51	137.99	132.39	135.58	199.57	198.73	193.56	283.13	279.97	271.5		511.5	474.17	120.62	119.66	118.98	124.59	123.02	126.98	148.79	153.78	146.81		511.5	475.45	152.38	150.36	149.4	155.18	152.58	156.56	152.37	145.8	142.01		511.5	465.23	218.75	216.98	221.15	248.79	252.73	249.95
512	722.5	116.82	131.66	113.47		512	451.87	137.32	131.46	135.81	200.57	200.22	195.96	287.36	282.12	275.76		512	476.07	120.07	117.87	118.47	124.91	123.06	127.07	150.05	155.12	146.62		512	481.87	152.82	151.82	149.51	156.16	154.06	158.21	153.66	146.56	143.41		512	472.59	220.92	219.67	222.97	249.62	254.81	251.47
512.5	726.18	116.33	131.73	111.4		512.5	453.58	136.02	132.04	136.43	199.21	200.04	196.54	287.74	282.44	276.45		512.5	474.72	119.01	115.91	117.93	124.82	122.92	126.01	151.54	154.21	145.21		512.5	481.84	152.23	150.72	149.93	156.83	153.82	157.61	153.52	147.34	144.54		512.5	475.55	221.14	220.05	222.13	249.23	256.76	252.05
513	732.68	120.1	134.21	112.54		513	459.92	138.05	135.47	138.69	200.74	203.16	199.96	290.96	285.92	280.74		513	477.47	120.85	117.14	119.62	126.54	125.52	127.22	154.65	154.96	145.6		513	484.81	154.02	152.65	152.45	159.29	155.22	159.14	154.24	150.99	148.23		513	480.77	224.21	223.56	223.82	252.94	261.54	256.86
513.5	739.07	124.99	136.5	116.56		513.5	464.93	140.52	138.35	140.89	202.51	205.28	202.3	293.28	289.14	284.75		513.5	482.78	125.17	120.54	121.96	128.71	129.11	129.12	158.33	156.51	148.17		513.5	487.76	156.52	154.65	154.34	160.44	158.31	160.45	155.48	154.51	152.12		513.5	486.6	226.65	226.71	226.34	257.81	265.18	259.93
514	746.11	128.98	138.53	120.11		514	468.23	143.12	141.33	142.73	205.24	206.93	204.84	295.18	292.18	288.05		514	486.9	128.78	123.71	125.38	131.12	131.26	131.78	160.8	158.92	151.78		514	492.33	159.31	155.73	157.32	160.95	160.53	161.21	156.94	156.92	154.4		514	491.36	227.92	229.37	230.02	262.69	268.98	262.53
514.5	751.14	128.63	137.39	120.73		514.5	468.83	142.63	139.96	142.06	205.07	205.2	205.14	294.24	291.83	287.94		514.5	487.93	128.9	124.8	125.26	131.45	130.58	131.9	158.57	158.54	152.48		514.5	495.37	158.99	155.65	156.94	158.99	160.57	159.39	155.04	156.66	152.87		514.5	493.17	227.66	228.96	231.85	264.37	268.98	261.39
515	753.85	126.94	135.54	119.89		515	467.32	141.97	137.77	141.23	204.34	202.77	204.57	292.83	292.03	288.57		515	489.65	128.06	125.14	125.63	131.54	129.49	131.4	156.32	158.48	153.6		515	497.25	157.32	155.4	156.2	158.86	161.08	157.54	154.48	155.49	151.46		515	495.39	228.54	227.8	233.48	264.88	268.91	261.43
515.5	758.06	124.4	135.25	118.77		515.5	469.26	142.32	136.57	140.65	207.07	203.42	205.67	294.64	294.94	290.49		515.5	494.79	127.22	125.42	126.65	131.94	130.1	130.92	156.22	158.65	155.84		515.5	502.29	156.12	156.12	156.8	161.04	161.99	156.87	154.55	155.54	151.67		515.5	499.59	231.91	228.9	236.57	265.59	271.47	264.89
516	764.98	124.4	137.08	120.08		516	477.75	144.99	138.43	142.63	211.49	207.26	207.76	299.13	300.44	295.88		516	502.04	129.43	127.16	128.79	134.79	132.51	131.88	158.19	159.23	160.17		516	510.63	157.16	159.03	158.12	165.37	165.58	159.89	155.99	158.16	154.69		516	507.31	238.02	231.31	239.59	269.42	278.15	269.73
516.5	768.04	124.27	137.33	120.59		516.5	484.3	146.78	141.51	143.53	215.31	210.57	208.53	303.57	305.24	301.56		516.5	507.5	131.45	127.79	130.06	136.45	133.53	132.4	160.25	160.78	163.32		516.5	517.09	158.45	160.79	158.53	169.04	167.85	162.92	158.31	158.66	158.51		516.5	513.1	241.97	233.38	241.52	272.58	284.1	273.51
517	769.56	121.61	135.55	119.87		517	486.17	146.1	142.6	142.13	215.1	210.12	205.84	304.24	305.84	301.89		517	508.81	130.7	126.7	128.73	135.7	132.32	130.93	159.15	159.73	162.89		517	519.73	157.7	159.53	156.21	167.96	167.1	162.67	156.98	156.39	158.67		517	513.1	241.72	233.09	240.16	272.47	285.23	272.73
517.5	768.5	120.38	133.35	119.26		517.5	487.78	145.5	143.29	142.61	214.82	210.14	204.85	304.34	305.82	303.25		517.5	511.55	129.82	127.05	127.9	135.78	130.9	131.73	157.94	159.21	162.38		517.5	522.82	158.73	159.77	155.14	166.66	166.86	163.58	155.89	154.71	157.87		517.5	511.67	240.98	233.52	240.13	274.01	285.38	272.61
518	769.52	118.97	131.06	117.73		518	487.19	144.13	142.28	142.81	213.04	209.03	204.87	303.41	303.95	304.44		518	514.31	127.22	126.15	126.35	133.75	129.26	131.43	157.38	158.15	160.17		518	521.41	158.52	159.53	154.3	164.95	164.88	162.44	155.52	152.44	154.98		518	509.06	239.13	236.76	240.84	274.49	283.08	273.02
518.5	780.75	121.72	134.36	120.92		518.5	492.66	147.18	143.18	147.05	216.41	212.03	209.94	308.08	306.78	309.65		518.5	522.03	128.16	128.98	128.89	135.85	131.11	133.85	161.03	160.83	162.63		518.5	526.52	161.63	162.29	157.92	167.78	166.65	165.52	158.05	154.94	156.36		518.5	511.92	241.89	244.79	246.48	278.9	284.56	279.46
519	793.12	127.16	140.76	125.57		519	502.93	151.97	146.18	153.56	221.96	217.16	217.15	316.34	312.16	316.75		519	532.53	132.37	133.37	133.37	140.37	134.97	137.97	166.36	166.36	167.17		519	533.95	166.37	167.96	163.76	173.76	171.37	170.37	162.17	159.77	160.17		519	518.55	247.76	254.34	255.14	286.55	290.95	287.15
519.5	802.72	128.71	142.97	126.61		519.5	508.88	153.12	147.37	155.31	222.67	218.12	217.96	320.14	314.68	317.21		519.5	535.32	132.92	133.41	133.76	142.37	136.81	138.41	167.82	168.57	167.01		519.5	535.43	166.61	169.26	165.67	176.88	172.12	172.23	163.61	161.52	162.38		519.5	522.88	249.52	257.41	257.83	291.04	294.23	291.04
520	810.27	129.5	144.6	126.96		520	512.21	154.39	149.42	155.99	223.76	219.6	218.06	324.34	317.9	316.12		520	537.4	134.71	134	135.01	143.69	137.79	139.39	169.08	171.01	167.68		520	539.03	167.17	169.9	167.7	180.42	173.39	174.7	164.59	163.81	164.99		520	527.26	251.91	258.08	260.3	295.65	297.12	294.81
520.5	809.23	126.56	141.13	122.88		520.5	508.93	151.67	148.22	152.96	219.68	216.92	213.88	321.73	315.63	310.34		520.5	533.45	133.42	131.16	133.78	140.4	136.81	137.46	166.39	168.99	164.04		520.5	537.55	164.39	167.91	165.43	178.43	170.52	172.27	162.82	162.11	161.96		520.5	528.4	249.83	253.81	257.87	295.34	294.44	292.47
521	813.95	124	138.08	119.8		521	506.44	148.81	147.47	150.39	218.49	216.08	212.56	317.39	312.8	308.28		521	531.93	132.07	129.03	132.69	137.57	136.24	136.67	164.88	167.29	160.87		521	538.39	164.09	166.69	163.04	176.64	167.85	170.83	162.08	160.45	160.39		521	530.03	249.74	251.12	257.09	295.85	291.87	292.12
521.5	822.24	124.32	139.4	119.67		521.5	508.29	149.06	148.6	150.33	220.38	218.1	216.17	317.71	313.06	310.37		521.5	535.16	133.33	129.73	134.33	136.87	137.32	137.99	166.52	169.38	162.38		521.5	542.94	165.92	168.71	164.25	177.34	168.67	171.59	163.91	161.59	160.07		521.5	535.66	252.84	254.22	258.98	296.86	293.7	294.58
522	829.92	125.23	138.82	119.28		522	512	149.43	148.02	150.48	222.49	219.83	218.97	318.33	314.42	313.17		522	539.07	133.72	129.42	134.13	136.13	138.7	138.4	167.08	170.83	163.32		522	548.02	167.3	171.2	165.55	176.85	168.4	171.88	165.7	162.23	159.8		522	541.54	254.43	257.1	259.45	297.35	296.25	295.17
522.5	838.62	125.91	138.23	118.86		522.5	516.74	149.26	147.77	149.89	224.76	219.49	221.33	318.85	316.19	316.04		522.5	542.61	133.8	128.15	133.12	135.8	139.03	138.74	167	171	162.89		522.5	551.98	167.97	172.54	166.31	175.58	168.57	172.31	166.2	162.57	160.99		522.5	547.78	256.3	259.64	259.88	298.96	300.23	295.17
523	844.72	124.31	136.15	116.77		523	521.16	148.55	145.88	148.21	224.08	218.46	220.26	320.65	317.47	316.89		523	543.53	132.33	125.19	130.7	134.08	137.53	136.57	166.77	170.04	162.4		523	554.89	166.06	170.41	166.73	172.01	168.13	172.04	165.28	162.13	160.97		523	553.89	255.91	259.71	259.02	297.86	300.11	295.22
523.5	847.58	121.02	131.77	112.49		523.5	522.48	145.77	142.72	144.29	220.54	216.95	217	320.47	317.92	315.47		523.5	542.85	129.6	121.25	125.74	130.92	134.72	132.29	164.4	165.99	160.2		523.5	553.47	162.49	166.72	163.69	167.94	165.55	169.97	162.05	159.17	158.52		523.5	556.95	253.15	258.7	257	296.2	296.74	293.57
524	850.76	119.4	130.78	110.87		524	523.37	143.63	141.73	142.54	217.77	216.97	216.13	321.14	318.18	315.24		524	544.78	128.98	120.38	124	130.31	133.73	131.06	164.3	164.13	159.97		524	553.24	159.97	164.57	162.46	165.82	165.31	168.34	160.42	157.8	157.02		524	560.12	253.55	259.35	256.64	295.2	293.85	295.12
524.5	855.28	120.67	132.63	111.89		524.5	524.89	144.29	143.43	143.67	218.1	221.2	219.28	326.89	321.48	317.41		524.5	552.51	130.47	122.59	124.54	132.23	135.25	132.47	166.79	165.83	163.48		524.5	557.94	160.12	164.9	164.41	167.59	167.59	168.56	161.65	159.79	157.34		524.5	564.28	256.55	261.99	259.17	297.19	293.56	299.82
525	857.87	123.21	134.4	113.37		525	524.27	145.3	144.9	144.47	220.27	225.14	222.47	329.9	325.64	317.27		525	560.08	132.8	124.94	125.24	133.64	137.34	134.6	168.14	167.94	165.74		525	560.81	161.17	166.6	165.94	170.04	169.27	168.47	163.7	161.44	157.5		525	565.87	260.31	265.14	261.27	300.61	296.24	302.41
525.5	863.18	128.01	137.26	115.89		525.5	526.98	147.92	147.43	147.58	224.24	228.75	226.18	332	330.61	319.2		525.5	568.16	135.32	128.98	128.43	137.18	139.86	137.55	170.66	171.89	168.52		525.5	566.65	164.12	169.63	168.38	172.58	172.81	170.66	167.41	164.98	160.21		525.5	568.15	265.09	269.44	265.58	307.19	301.99	307.04
526	867.33	131.93	138.96	117.49		526	532.27	151.2	150.19	149.99	228.2	230.83	229.67	333.63	335.64	320.28		526	573.88	136.28	131.91	130.49	140.11	141.69	139.36	172.22	174.57	171.11		526	573.18	167.4	172.67	169.82	176.34	175.93	172.77	170.53	167.49	163.74		526	570.65	268.74	273.4	270.84	313.79	310.4	311.14
526.5	875.46	137.19	143.41	122.58		526.5	543.17	157.36	155.01	155.19	234.36	234.26	233.84	338.4	341.58	325.57		526.5	579.58	139.65	137.76	134.82	145.38	145.44	143.62	176.8	179.21	175.81		526.5	580.9	172.79	178.95	173.83	181.98	181.19	177.6	176.37	171.24	170.15		526.5	577.13	276.3	281.09	277.74	320.94	321.4	316.97
527	886.22	141.06	146.71	126.71		527	555.05	160.79	159.48	159.35	237.35	235.02	236.24	343.32	345.62	332.12		527	585.01	140.84	142.48	137.62	150.19	148.06	146.64	180.59	181.62	179.15		527	588.96	176.59	183.53	177.24	185.64	185.46	180.53	181.21	174.95	175.33		527	584.16	279.71	286.57	283.63	326.04	329.26	322.97
527.5	894.79	142	148.38	128.28		527.5	562.99	162.01	161.87	161.37	238.41	233.92	238.38	348.81	346.78	337.32		527.5	588.45	141.29	144.49	138.59	152.08	149.29	148.58	182.67	182.5	180.78		527.5	595.05	178.67	185.88	179.38	187.01	187.07	181.29	183.88	176.97	177.68		527.5	588.95	281.57	288.98	287.47	327.6	331.7	326.06
528	904.49	144.08	152.27	132.37		528	570.76	163.58	165.42	165.47	240.73	234.89	241.97	355.06	349.73	344.16		528	593.81	143.68	147.77	141.47	154.53	151.23	150.63	186.22	184.09	183.58		528	600.71	182.22	188.63	182.82	188.73	190.33	184.72	186.03	181.22	180.87		528	594.56	285.52	291.63	291.52	329.98	334.03	330.47
528.5	912.62	146.4	155	135.4		528.5	574.8	164.4	168.21	168.81	242.4	237.21	244.61	359.41	352.2	349.21		528.5	598.22	145.41	149.8	144.61	154.8	152.4	151.6	187.8	185.21	185.61		528.5	605.01	184.61	190.01	185.41	191.01	192.2	189.01	186.6	185.01	182.8		528.5	598.81	287.22	293.2	294.8	333.81	338.62	336.21
529	918.26	146.91	155.87	135.67		529	575.32	165.47	169.61	171.08	243.25	239.08	247.79	361.04	353.43	351.65		529	602.82	148	151.33	146.83	154.55	152.71	151.91	189.28	186.67	188.33		529	607.77	186.28	191.2	187.68	193.68	192.09	192.49	185.37	186.41	183.48		529	602.92	291.97	294.17	295.97	336.84	343.53	339.2
529.5	926.05	149.31	158.92	138.3		529.5	578.73	169.15	171.89	174.51	245.09	243.35	250.98	360.81	357.13	353.49		529.5	611.26	152.84	155.23	150.43	155.77	154.58	154.41	192.08	189.19	192.23		529.5	611.12	189.81	192.89	191.43	197.43	192.96	197.04	184.73	188.48	186.91		529.5	609.9	299.31	297.73	299.74	341.97	351.52	344.56
530	934.97	151.83	161.95	139.37		530	582.73	173.06	173.56	175.61	246.6	247.73	252.24	359.9	360.82	355.32		530	621.63	155.99	158.03	153.23	157.47	156.79	158.45	192.77	191.59	195.19		530	614.46	192.12	193.93	193.76	200.55	193.21	200.35	184.57	189.33	189.59		530	616.39	304.58	301.89	302.99	345.95	358.24	349.29
530.5	938.38	149.84	160.67	137.28		530.5	582.81	172.7	172.06	172.37	245.78	247.59	250.26	357.02	360.12	352.42		530.5	627.88	154.2	156.87	152.1	157.52	155.49	158.73	191.22	190.06	193.68		530.5	614.28	191.53	191	191.61	199.65	191.52	198.68	181.45	187.48	188.25		530.5	617.76	305.48	302.21	302.11	347.02	357.47	347.7
531	942.98	151.16	162.62	139.42		531	588.41	175.03	173.57	171.8	250.68	252.38	251.59	363.26	363.39	353.85		531	635.07	153.95	158.57	154.87	160.6	157.94	161.88	191.72	191.57	195.63		531	616.36	194.49	191.12	191.92	201.22	195.04	200.69	183.02	189.43	189.2		531	621.79	307.8	307.2	304.51	352.7	359.42	349.79
531.5	946.06	152.29	164.23	141.37		531.5	593.03	175.66	174.97	172.14	255.94	255.91	252	370.59	366.17	357.57		531.5	638.8	153.4	159.4	158.05	162.63	160.74	163.06	192.57	192.86	196.71		531.5	619.19	195.49	191.74	192.09	202.94	199.17	202.71	185.65	190.4	188.63		531.5	625.25	309.26	310.48	304.86	356.85	361.14	349.97
532	950.05	152.53	164.57	142.8		532	596.95	175.9	176.4	173.89	259.72	257.93	252.83	377.31	367.6	360.92		532	638.8	154.06	160.56	161.32	163.46	163.09	162.14	194.99	194.36	197.8		532	623.05	195.73	192.66	193.49	204.36	203.02	205.06	188.92	191.56	187.87		532	629.02	311.16	313.76	305.26	360.45	361.23	349.8
532.5	955.06	151.9	164.3	141.81		532.5	601.55	175.23	176.08	175.2	262.08	257.7	253.66	379.36	369.26	365.2		532.5	637.88	156.08	161.8	162.55	163.26	164.48	160.83	196.77	196.62	198.63		532.5	627.62	195.39	193.88	195.33	204.59	206.13	205.64	191.6	191.64	186.88		532.5	634.6	313.31	315.86	306.59	363.39	360.72	350.24
533	954.79	148.73	160.85	137.8		533	599.7	171.47	173.01	173.69	258.94	252.39	250.34	372.24	365.94	363.48		533	632.39	155.71	159.87	160.21	159.87	161.06	156.93	194.82	195.01	194.59		533	630.1	191.34	191.09	192.95	200.26	203.82	202.21	190.02	188.42	184.09		533	635.65	310.4	312.82	305.38	362.04	355.38	347.23
533.5	959.07	147.26	158.38	136.1		533.5	600.88	170.51	171.82	173.02	257.38	250.05	250.11	369.01	364.98	363.15		533.5	631.88	156.43	158.91	158.65	159.15	158.61	155.1	194.75	194.06	192.25		533.5	636.47	190.75	190.42	192.75	198.78	203.14	201.14	189.58	187.5	183.91		533.5	637.84	310.52	311.9	306.96	362.75	352.41	348.4
534	961.09	144.67	154.43	132.4		534	599.41	167.2	168.37	169.75	253.95	246.2	248.76	364.83	364.03	360.52		534	631.8	154.41	155.77	154.28	157.91	153.91	151.23	192.81	191.12	189.09		534	639.71	189.51	187.84	190.47	195.05	199.95	197.6	187.93	183.97	181.12		534	637.83	309.73	309.76	306.11	361.33	348.92	348.92
534.5	964.61	143.95	152.5	130.55		534.5	600.63	165.48	166.53	166.97	252.15	244.45	249.15	364.35	366.15	357.53		534.5	633.28	153.13	153.23	151.53	157.35	152.28	149.15	190.95	187.75	187.98		534.5	643.58	190.5	187.7	189.33	193.28	198	197.43	188	182.55	180.18		534.5	637.98	310.13	308.58	306.6	360.48	347.73	351.58
535	971.83	143.69	152.51	130.45		535	602.75	164.62	166.09	165.26	251.82	245.28	250.99	367.74	371.32	358.88		535	638.23	152.62	152.09	151.09	157.25	153.2	149.2	191.08	186.4	188.12		535	650.09	191.6	188.65	190.75	194.12	198.17	197.77	188.32	182.37	180.32		535	640.75	313.8	308.49	308.25	361.17	349.46	355.68
535.5	973.36	140.31	150.89	127.57		535.5	601.91	160.86	162.71	161.9	249.09	243.8	249.87	367.26	371.97	357.53		535.5	638.99	149.24	148.84	148.61	154.5	151.47	147.73	189.73	184.41	186.01		535.5	650.5	189.49	185.9	188.63	191.63	195.69	194.9	185.83	180.53	178.86		535.5	643.7	314.44	306.66	305.89	359.97	350.01	356.06
536	974.9	137.08	148.98	125.38		536	602.02	157.66	159.48	159.24	247.36	243.26	248.54	366.68	370.96	357.24		536	638.3	145.9	146.94	147.14	151.66	150.32	147.8	189.08	182.04	182.56		536	653.88	187.04	183.24	186.4	190.66	193.42	193.32	181.44	179.52	178.46		536	647.18	314.44	305.18	304.7	360.4	351.34	356.2
536.5	975.81	133.8	146.88	123.48		536.5	599.78	155.27	156.85	157.72	243.93	242.92	246.52	366.72	368.96	357.35		536.5	637.85	142.96	145.19	144.8	148.65	147.2	147.15	188.15	180.48	179.06		536.5	655.06	182.66	178.96	184.06	188.85	189.26	191.12	176.29	177.82	177.12		536.5	649.23	311.97	305.62	302.53	358.25	353.13	355.15
537	976.46	130.43	145.03	121.47		537	599.85	155.02	155.33	156.2	241.07	241.73	245	365.87	366.6	356.5		537	636.08	140.6	143.33	141.77	146.88	143.75	145.88	186.8	178.47	176.03		537	653.11	179.97	176.6	180.95	187.42	185.9	189.52	173.6	175.8	175.85		537	650.07	308.35	308.96	300.75	357.48	355.63	354.3
537.5	980.28	130.2	144.8	120.19		537.5	603.08	156.14	156.61	155.26	240.33	242.2	244.6	367.2	366.33	357.6		537.5	635.39	140.2	143.4	141.87	147	142.05	146.54	185.86	177.6	175.4		537.5	654.67	180.74	176.33	180.2	187.87	184.39	188.73	173.47	175.67	176.6		537.5	650.87	306.92	314.15	303.95	360.08	358.74	355.81
538	985.65	131.69	146.66	121.29		538	609.57	159.56	160.91	155.92	242.99	244.25	246.82	370.19	368.99	363.2		538	639.28	144.09	144.87	144.59	150.35	143.26	150.52	186.33	181.12	179.48		538	657.03	183.42	177.69	182.05	189.1	185.86	189.33	176.75	177.46	179.59		538	653.22	307.52	320.22	310.4	363.95	362.35	359.92
538.5	995.48	135.99	151.11	125.44		538.5	619.42	165.82	167.9	159.39	249.85	248.34	251.99	373.95	374.74	373.48		538.5	645.56	149.55	150.06	150.25	157.77	149.37	157.1	190.19	187.37	186.12		538.5	665.13	188.46	181.67	186.54	193.31	191.39	192.64	182.97	181.27	184.5		538.5	659.51	313.62	327.7	319.55	370.84	368.4	368.11
539	1004.7	139.93	154.73	129		539	630.69	170.02	172.51	163.16	255.47	253.02	256.11	377.11	380.13	383.11		539	652.38	153.07	153.98	155.42	162.98	154.84	162.07	194.22	192.93	192.51		539	673.84	192.29	184.87	191.49	196.93	195.51	195.84	188.18	184.47	188.84		539	666.98	321.58	331.69	327.26	376.56	373.69	374.6
539.5	1010.9	140.6	155.82	131.54		539.5	637.3	171.92	174.1	164.58	258.9	254.36	258.96	378.54	384.88	388.66		539.5	660.06	154.8	155.46	157.32	165.74	158.5	164.52	196.96	196.28	196.64		539.5	681.02	192.12	185.62	194.14	199.28	197.38	197.38	190.94	185.08	190.52		539.5	672	328.14	332.92	331.7	377.42	376.6	377.42
540	1016.2	139.26	155.04	131.05		540	638.99	170.68	172.1	163.85	259.23	253.83	258.08	379.01	386.97	388.46		540	664.12	153.49	154.09	156.46	164.68	159.02	162.9	197.61	196.23	196.64		540	683.96	190.47	186.18	194.8	200.19	197.03	196.84	191.41	183.67	189.09		540	674.16	332.68	332.83	332.41	376.83	379.52	376.86
540.5	1020.5	134.93	150.85	127.01		540.5	637.79	164.44	166.64	160.25	255.05	251.53	253.28	377.4	386	383.62		540.5	665.3	150.06	148.73	153.69	159.04	155.05	157.53	194.29	192.58	192.93		540.5	683.21	186.04	184.87	192.33	198.12	193.35	193.95	189.55	180.15	185.49		540.5	674.08	333.43	329.67	331.24	373.65	378.06	371.59
541	1026.6	132.45	148.14	123.68		541	635.97	160.76	162.49	157.17	252.34	248.96	249.85	377.96	386.19	377.75		541	667.06	148.24	146.63	151.05	154.98	151.97	154.77	191.56	190.53	190.45		541	684.94	182.08	184.59	190.04	197.43	192.4	193.19	188.41	179.2	182.66		541	674.68	332.61	329.67	331.03	371.51	377.17	368.41
541.5	1034.4	132.32	147.4	121.68		541.5	634.66	159.94	160.28	156	251.02	248.58	248.28	379.61	386.11	374.04		541.5	668.96	147.46	146.78	149.48	152.59	150.51	153.46	190.6	190	189.02		541.5	687.3	180.8	186.39	189.54	196.57	193.12	193.98	188.92	180.36	180.01		541.5	675.72	332.98	330.92	331.61	373.14	378.03	369.94
542	1044.4	135.54	148.97	122.18		542	637.73	162.74	160.59	157.76	252.37	250.37	250.94	383.52	387.96	373.99		542	674.49	148.77	150.33	150.18	152.4	152.55	154.57	193.14	190.78	190.17		542	693.48	183.15	188.96	189.99	197.77	195.36	196.55	190.77	183.74	181.36		542	679.72	336.72	333.74	335.52	377.32	381.14	375.88
542.5	1050.5	138.31	150.67	122.83		542.5	639.53	166.01	160.23	159.37	254.21	252.1	253.29	387.52	389.56	373.47		542.5	680.17	150.16	153.51	150.93	152.77	154.21	157.47	196.59	192.31	192.36		542.5	696.63	186.77	191.81	191.16	200.05	197.82	198.07	190.87	186.81	183.79		542.5	682.01	339.47	336.93	338.15	380.83	385.75	383.13
543	1055.6	140.88	153.18	124.09		543	644.94	168.78	161.98	161.87	257.86	256.16	257.76	393.54	392.08	376.95		543	689.22	153.46	156.66	152.68	155.27	157.47	160.27	200.86	194.59	195.18		543	702.15	193.14	194.97	194.46	203.27	199.79	200.19	193.08	189.97	187.47		543	685.95	344.37	341.37	343.14	386.45	391.96	391.63
543.5	1058.2	140.46	153.31	123.56		543.5	649.03	169.15	162.11	162.31	260.19	257.41	259.55	397.63	392.21	380.19		543.5	695.13	154.85	158.05	152.36	156.6	158.95	160.56	201.86	194.61	195.75		543.5	705.89	195.5	196.2	195.85	204.25	200.4	200.21	192.91	190.61	188.75		543.5	688.59	344.61	342.21	346.1	389.54	394.84	396.38
544	1059.4	137.61	151.21	121.41		544	651.79	168.4	161	161.4	259.4	256.8	258.6	398.6	391	382.99		544	699.39	154	157.6	150.4	156.6	158.4	160	199.41	194.2	195.4		544	706.4	194.4	195.8	195.4	204.2	200.6	198.4	192.4	189	188.4		544	691.39	342.41	341	345.8	390	395.6	398.79
544.5	1065.3	137	151.05	121.65		544.5	658.4	168.8	162.15	162.35	260.95	259	261.2	402.4	391.75	388.4		544.5	707	154.1	157.8	150.55	157.2	160.15	160.55	198.75	195.15	196.5		544.5	710.7	194.75	195.75	195.25	204.65	202.6	199.85	194.05	189.15	189.6		544.5	697.7	342.75	340.95	346.75	394.35	398.8	401.1
545	1073	136.7	149.99	122.7		545	661.82	169.2	162.7	163.2	261.4	258.6	261.3	403	391	392.31		545	711.31	152.39	156.29	150.3	156.39	159.39	160.8	197.5	195.3	197.3		545	712.7	194.4	195.4	194.7	204.3	204.41	202.21	193.5	189.1	190.31		545	702.51	339.59	340.2	344.78	395.4	400.51	401.3
545.5	1083	137.31	151.22	124.67		545.5	667.95	170.21	165.53	165.87	263.98	261.23	263.07	403.61	393.73	396.98		545.5	717.15	151.9	156.46	151.72	156.51	160.32	162.27	198.52	198.03	200.83		545.5	717.45	197.84	196.72	196.12	206.37	208.18	206.54	195.83	191.47	193.88		545.5	710.52	339.92	342.63	344.21	397.98	405.24	401.96
546	1091.8	139.2	154.63	127.82		546	675.47	171.01	170.84	169.43	269.63	266.63	266.21	406.41	398.63	403.03		546	723.83	153.62	157.21	154.21	158.62	163.41	165.21	202.63	201.41	204.63		546	726.67	203.44	200.83	199.23	210.23	212.42	212.03	199.42	195.83	198.62		546	718.46	343	348.65	346.02	404.23	411.23	403.82
546.5	1096	139.97	158.19	129.98		546.5	683.73	172.13	174.74	172.34	272.74	270.27	267.38	408.09	402.76	406.55		546.5	726.68	155.74	158.78	155.28	161.04	164.58	166.46	206.39	203.24	207.7		546.5	734.59	207.24	204.09	203.01	213.49	214.88	214.41	202.09	198.74	201.18		546.5	723.82	344.31	354.52	348.7	408.12	414.19	406.96
547	1099.3	141.41	161.64	131.91		547	692.99	173.7	177.21	175.12	274.7	275.56	268.9	409.79	407.14	409.51		547	728.72	158.63	160.71	156.5	163.63	166.82	167.41	209.53	205.41	210.3		547	741.79	209	206.41	206.42	215.61	215.79	214.17	204.31	201.21	202.8		547	726.45	350.09	359.65	353.99	413.97	416.92	411.55
547.5	1102.4	143.49	164.49	133.12		547.5	699.76	175.03	177.75	177.65	274.75	279.05	270.34	410.68	409.28	411.03		547.5	730.17	161.4	161.31	156.86	165.48	168.32	168.37	211.32	207.03	210.55		547.5	747.02	208.54	207.42	208.54	217.19	214.48	212.94	204.29	202.37	202.8		547.5	730.11	356.76	364.54	359.06	418.93	417.86	416.65
548	1103.4	142.42	163.4	130.99		548	700.48	173.43	173.39	175.99	270.62	276.01	267.63	408.24	405.2	406.22		548	726.25	160.44	159.42	154.21	162.41	165.21	164.6	208.41	204.43	206.99		548	746.75	203.18	203.19	206.21	213.4	209.79	207.79	199.59	199.01	198.03		548	729.72	359.14	363.24	358.64	418.73	415.26	417.07
548.5	1112.2	142.71	162.71	129.19		548.5	703.65	174.47	172.29	174.89	271.24	275.41	269.02	410.11	404.87	406.73		548.5	729.39	161.56	160.02	153.94	162.2	165.11	164.42	208.78	205.05	205.61		548.5	754.24	201.71	201.94	205.94	213.13	208.27	206.71	198.76	198.85	198.76		548.5	737.47	365.8	364.56	360.18	425.09	418.22	420.09
549	1120.1	141.4	160.45	125.16		549	702.62	173.39	169.98	172.58	272.27	271.96	271.18	412.51	404.74	407.37		549	733.89	160.08	158.68	151.99	160.6	163.8	163.4	208.31	203.28	202.68		549	759	200.82	200.2	203.57	212.4	205.8	205.4	197.81	197.08	197.6		549	747.37	369.08	363.72	359.49	427.87	421.33	420.85
549.5	1126.6	141.71	158.82	123.47		549.5	703	174.29	169.76	170.96	274.38	269.96	274.62	417.67	408.82	409.84		549.5	736.84	159.33	158.09	151.8	161.22	163.96	163.56	209.18	202.38	202.09		549.5	764.07	201.2	200.2	202.38	212.24	205.49	205.4	198.47	196.96	197.76		549.5	753.51	371.53	364.31	360.02	431.85	428.27	422.58
550	1137.4	143.81	160.42	124		550	707.42	178.65	173.45	171.58	278.44	274.21	282.04	425.29	418.58	416.24		550	745.51	161.39	159.98	154.63	166.24	166.63	166.81	212.81	205.44	204.81		550	772.36	203.79	204.04	205.83	216.39	209.63	210.25	203.25	201.61	200.74		550	762.66	376.65	370.25	366.69	438.2	437.69	427.24
550.5	1146.6	144.82	161.62	124.73		550.5	708.95	181.04	176.35	171.34	280.22	275.83	284.13	429.38	426.48	418.27		550.5	749.93	161.67	159.85	156.44	168.61	168.11	167.76	213.76	207.44	205.79		550.5	771.84	203.91	206.3	207.7	216.39	211.61	212.7	206.01	202.36	199.31		550.5	764.88	379.35	372.53	371.03	438.93	441.78	429.95
551	1153.2	147.14	163.73	127.24		551	711.51	183.73	181.08	172.31	281.48	280.06	285.79	432.93	433.18	419.57		551	752.54	164.25	161.32	159.24	172.05	169.08	169.84	215.41	210.03	207.8		551	775.17	205.2	208.81	210.85	217.61	214.84	216.06	208.92	203.37	200.71		551	765.6	382.12	374.19	374.73	441.12	444.59	434.36
551.5	1160.2	147.02	163.57	127.33		551.5	712.23	183.73	182.83	172.56	282.45	283.19	284.5	434.5	434.71	419.98		551.5	757.89	165.94	162.07	161.05	173.11	167.24	170.56	215.91	211.03	208.11		551.5	777.45	206.3	208.84	213.01	217.49	215.71	218.25	209.2	201.75	200.64		551.5	767.16	384.12	375.1	376.61	442.18	444.24	435.98
552	1169.4	147.63	164.62	128.83		552	716.33	184.2	184.4	175.47	286.68	286.94	285.49	440.3	435.61	423.28		552	765	167.63	165.07	164.67	174.82	167	172.43	218.03	213.04	211.47		552	782.64	210.91	210.03	215.61	218.68	217.02	220.84	210.41	201.23	201.89		552	773.78	388.94	377.31	380.5	445.87	446.91	439.5
552.5	1175.7	148	165.03	129.37		552.5	720.77	183.75	183.78	177.6	289.43	291.6	288.03	443.03	435.29	426.2		552.5	772.33	168.43	167.31	166.54	174.95	166.77	173.03	218.69	214.48	213.71		552.5	790.84	214.2	210.66	215.49	221	217.6	221.94	210.03	201.75	204.54		552.5	780.39	393.88	381.45	384.34	448.2	450.82	442.88
553	1184.6	145.83	164.49	127.73		553	724.76	182.39	181.13	177.07	290	292.6	287.17	442.28	433.47	428.16		553	778.76	167.36	168.13	166.19	172.95	166.2	172.28	218.4	215.41	214		553	795.71	213.99	209.48	213.03	220.57	217.6	221.05	208.49	201.67	204.93		553	785.53	395.39	385.94	387.16	450.91	453.47	444.56
553.5	1190.9	142.61	163.46	124.77		553.5	731.85	181.26	177.85	175.19	288.75	290.41	286.02	439.97	433	427.75		553.5	782.57	165.08	168.13	164.59	170.95	166.2	171.22	216.52	214.5	212.9		553.5	800.17	211.3	208.57	208.4	219.57	216.97	218.37	206.83	203.07	204.77		553.5	788.97	392.7	389.1	389.57	453.34	454.4	445.71
554	1193.6	138.71	161.54	121.74		554	736.25	179.76	174.12	172.16	286.33	286.52	283.51	434.33	433.75	425.34		554	786.63	162.74	165.12	160.92	167.95	166.58	169.97	214.37	213.14	209.94		554	802.97	207.72	207.34	204.33	217.94	215.19	215.76	204.15	202.37	203.91		554	790.43	388.23	390.14	389.36	454.03	453.31	445.77
554.5	1195.7	136.79	160.59	120.64		554.5	739.18	179.39	172.22	172.13	285.16	284.62	281.81	433.44	432.76	424.56		554.5	788.13	161.84	163.11	159.5	167.3	167.52	170.27	214.56	211.85	208.82		554.5	802.11	205.85	206.33	202.59	216.62	215.42	214.94	203.16	202.41	201.65		554.5	792.66	382.89	389.21	388.88	456.18	451.78	445.96
555	1201.8	140.92	164.4	124.92		555	746.81	183.73	175.5	178.29	291	288.64	287.69	439.78	437.28	429.87		555	793.71	166.44	165.78	164.45	171.93	175.11	174.59	218.91	215.23	213.27		555	805.27	208.38	211.07	205.62	220.64	219.12	217.6	205.87	206.06	204.07		555	800.54	385.15	394.45	393.57	461.11	458.2	451.27
555.5	1207.9	144.98	166.94	128.83		555.5	749.84	186.74	178.4	184.47	295.87	292.67	292.63	445.72	440.78	435.21		555.5	801.21	170.63	168.25	168.36	174.94	180.58	177.09	222.47	219.07	217.67		555.5	810.14	211	215.16	208.96	223.58	222.56	220.76	208.09	206.38	205.82		555.5	808.25	389.27	397.74	395.58	463.89	464.16	455.67
556	1213.6	145.47	165.01	128.83		556	748.46	185.43	178.63	186.61	295.45	292.46	292.24	450.29	440.28	437.9		556	801.3	171.66	169.65	168.24	174.63	180.63	175.82	222.83	219.43	218.88		556	812.96	209.22	214.84	207.62	221.83	224.05	219.81	207.01	204.21	205.47		556	808.26	390.72	396.87	393.21	464.27	467.16	457.11
556.5	1222.8	147.19	164.41	129.12		556.5	749.9	185.52	178.66	185.42	296.15	293.63	292.33	453.51	442.72	441.07		556.5	805.02	173.14	170.9	168.86	174.72	180.47	175.13	223.34	219.72	221.1		556.5	819.28	209.34	215.54	207.57	222.5	225.41	219.48	206.54	203.63	207.14		556.5	809.65	394.58	398.04	393.16	466.21	471.72	460.72
557	1228.1	144.55	160.54	126.17		557	748.7	181.73	174.94	179.49	292.04	291.29	288.27	454.43	442	440.3		557	805.5	170.77	169.08	164.93	171.46	175.01	170.33	222.23	216.14	219.49		557	824.01	207.5	212.33	204.77	221.51	224.3	217.5	205.01	200.87	204.77		557	807.89	394.42	393.53	393.05	465.51	469.09	460.84
557.5	1235.8	143.75	160.33	126.22		557.5	751.58	179.78	174.11	176.01	290.8	292.54	288.53	457.16	444.32	442.25		557.5	805.4	170.05	169.06	164.22	170.6	172.43	168.54	224.5	215.46	220.59		557.5	830.68	208.17	211.77	205.59	224.89	226.52	217.71	207.67	201.28	205.9		557.5	810.07	397.89	391.58	398.02	468.12	469.57	466.08
558	1237.8	146.02	162.83	128.63		558	759.09	180.61	176.03	174.84	293.21	297.2	290.84	458.6	449.47	443.84		558	807.2	170.8	169.02	166.63	171.44	171.81	169.81	227.64	217.64	221.82		558	836.02	210.82	212.58	208.66	231.07	228.01	219.04	212.07	203.25	208.42		558	815.66	400.81	392.05	404.72	471.42	468.78	471.42
558.5	1236.5	146.73	164.25	130.25		558.5	765.21	181.57	177.87	177.75	294.34	297.31	293.64	458.49	453.86	446.55		558.5	806.83	170.55	169.96	168.74	174.15	172.52	170.77	229.81	220.34	223.12		558.5	838.02	212.43	211.8	212.36	234.94	228.51	221.8	216.14	206.66	209.92		558.5	819.98	402.2	395.42	411.26	473.15	468.59	473.31
559	1236.3	145.59	164.3	130.19		559	770.11	182.81	179.11	181.34	296.11	297.7	295.61	458.61	456.82	447.98		559	805.39	169.99	171.22	170.71	176.51	173.71	172.42	229.58	222.42	224.21		559	840.9	213.7	212.01	216.03	235.99	228.59	224.72	217.5	210.65	211.42		559	825.05	405.02	399.44	414.11	475.71	470.82	476.83
559.5	1236.3	144.29	163.29	129.85		559.5	771.82	183.91	179.3	184.02	297.01	297.34	295.5	459.15	456.33	446.33		559.5	804.54	169.14	171.85	170.44	177.56	174.3	173	228.19	222.54	223.64		559.5	839.78	213.34	211.44	218.07	233.32	226.42	226.62	216.49	214.33	211.7		559.5	828.02	403.92	401.67	414.14	475.59	472.16	477.19
560	1243.8	145.78	164.98	131.99		560	772.18	187.39	181.39	188.99	300.8	299.4	298.19	463.01	456.39	448.79		560	807.4	171.8	174.8	172.6	180.79	178.4	176.2	230	223.99	226.59		560	843.03	215.2	213.2	222.8	231.57	228.4	230.39	216.57	220.4	213.19		560	831.4	404.99	405.81	416.79	477.41	477.42	479
560.5	1248.6	143.65	163.1	131.51		560.5	770.35	187.05	181.21	187.45	301.6	299.91	296.7	464.86	455.86	447.8		560.5	808.67	172.31	174.85	172.4	179.25	178.15	176.96	230.41	223.31	225.45		560.5	847.02	215.66	214.01	223.36	227.84	228.71	229.3	213.7	220.45	211.75		560.5	832.26	403.84	407.61	415.95	478.91	480.06	479.45
561	1258.2	145.1	163.4	133.5		561	772.4	188.6	183.3	186.6	303.4	302.7	297.9	466.1	458.2	448.6		561	815.41	175.1	175.7	173.8	179.4	179	178.9	232.7	225.2	225.6		561	850.9	218.1	216.4	226.5	227.4	230.5	229	214.7	220.8	212.4		561	834.4	402.8	410.3	416.7	481.9	483.8	479.5
561.5	1267.6	145.95	164	133.4		561.5	775.34	189.25	184.2	185.15	305.35	304.45	298.65	465.25	460.69	450.45		561.5	820.19	177	175.8	174	180	178.8	179.8	234.1	226.05	224.85		561.5	854.64	219.95	218.35	227.7	228.6	232.15	227.21	215.7	219.8	212.3		561.5	835.05	404.14	413.44	419.24	485.79	487.54	479.25
562	1272.4	143.02	161.22	131.02		562	778.98	187.21	182.02	182.42	303.02	301.82	297.41	463.21	462.79	448.42		562	823.58	175.41	173.42	170.82	178.81	175.62	177.81	232.81	225.21	223.61		562	856.59	219.8	219	226.01	228.6	231.21	223.82	216.2	215.23	210.61		562	836.79	405.99	414.6	420.99	487.99	489.19	479.6
562.5	1278.3	142.86	159.75	128.57		562.5	782.61	185.72	180.52	182.01	303.14	299.88	298.74	463.45	463.02	449.18		562.5	830	174.96	171.32	169.4	178.3	174.56	177.26	231.26	225.5	222.95		562.5	858.54	218.07	220.24	225.97	229.59	231.1	223.6	217.99	213.56	212.54		562.5	839.65	406.98	414.18	423.49	487.52	491.23	480.84
563	1278	142.3	159.02	126.81		563	786.36	183.33	178.42	180.82	303.79	297.04	299.1	465.05	462.19	451.08		563	835.14	174.01	169.03	169.21	178.1	173.41	176.8	230.7	225.49	222.99		563	859.19	216.32	221	223.83	229.72	230.32	223.7	218.5	212.12	213.29		563	839.7	408.78	415.98	424.88	485.71	492.7	482.86
563.5	1276.1	142.78	158.4	126.69		563.5	790.37	181.82	178.67	180.05	304.87	296.09	300.02	469.52	465.08	454.28		563.5	842.59	174.82	168.05	170.31	179.07	174.02	178.26	231.62	228.42	224.95		563.5	860.57	215.45	222.46	223.58	229.64	229.51	225.84	218.69	211.69	215.06		563.5	841.2	410.42	418.35	426.13	485.4	494.7	486.39
564	1276.8	143.19	158.59	126.02		564	792.96	181.21	179.39	178.64	305.98	297.17	300.21	470.6	465.03	459.49		564	848.3	175.78	168.39	171.58	179.79	174.4	178.41	231.81	230.96	225.02		564	860.22	215.21	224.75	223.02	228.24	228.62	229.13	218.41	212.77	216.57		564	841.41	413.14	421.34	426.01	486.96	497.74	488.95
564.5	1279.5	142.2	159.09	126.16		564.5	792.03	180.62	179.22	178.06	305.66	297.42	298.97	469.24	466.23	461.41		564.5	853.74	176.46	168.95	170.54	180.51	174.57	176.03	232.26	230.82	225.77		564.5	858.44	215.95	226.17	220.43	226.76	227.04	230.57	217.13	213.55	214.67		564.5	841.67	418.25	422.16	424.55	491.49	499.64	491.14
565	1287.1	141.64	159.4	125.35		565	790.09	181.4	179.72	178.72	306.14	298.29	299.6	467.83	469.29	463.97		565	858.17	176.84	170.48	169.04	181.32	174.83	174.29	233.11	231.23	225.57		565	861.3	217.48	226.61	218.97	226.32	227.01	232.69	217.41	214.8	213.55		565	846.19	423.39	421.17	426.45	496.97	501.57	494.08
565.5	1294.6	140.01	158.69	124.03		565.5	789.63	181.54	178.55	177.83	305.18	298.12	299.18	463.74	468.41	464.97		565.5	857.33	175.21	170.66	167.69	179.73	173.55	171.3	231.73	229.39	223.75		565.5	863.51	218.65	225.41	216.73	225.58	226.8	232.23	216.35	215.08	211.53		565.5	847.8	427.12	419.78	428.19	501.06	501.72	494.97
566	1298.5	139.41	158.78	123.23		566	789.02	182.17	179.15	177.41	305.57	297.24	300.52	462.42	468.95	466.53		566	855.85	173.66	170.22	166.83	178.63	173.96	170.22	231.2	226.9	223.21		566	867.22	220.14	223.29	215.63	226.92	227.18	230.67	216.57	215.58	210.81		566	850.08	428.57	419.6	429.36	503.52	502.17	497.48
566.5	1304.9	142.67	161.83	125.47		566.5	795.54	186.55	183.31	181.31	309.72	301.27	306.79	466.63	471.72	473.02		566.5	855.33	176.08	172.51	169.87	181.59	178.07	176.42	234.35	230.35	227.07		566.5	876.34	223.56	224.12	219.55	231.47	231.15	233.32	220.79	219.19	215.18		566.5	854.68	432.75	425.02	433.36	507.63	504.79	505.14
567	1311	144.94	163.59	127.83		567	799.3	189.31	187.33	184	310.55	304.51	308.93	471.29	471.49	476.91		567	854.28	177.1	174.76	173.03	183.28	181.75	181.9	237.11	233.03	230.84		567	880.8	225.25	224.24	222.85	234.71	233.48	233.96	222.39	222.11	219		567	856.05	436.14	429.44	434.7	509.39	507.35	510.04
567.5	1318.6	148.85	166.78	131.31		567.5	803.06	194.27	192.53	188.39	311.68	308.52	312.19	479.36	472.69	481.46		567.5	860.85	180.32	178.18	177.46	186.99	187	187.87	242.07	237.05	235.93		567.5	885.46	227.96	226.16	226.38	238.58	237.46	237.38	226.4	225.98	223.25		567.5	861.9	440.74	434.12	437.1	512.04	512.74	514.85
568	1327.5	154.07	170.94	135.53		568	809.02	199.13	196.2	192.93	314.4	312.74	316.17	487.13	475.42	487.24		568	871.91	184.91	181.97	182.13	192.08	192.28	193.65	247.85	241.9	241.08		568	888.83	230.45	230.68	231.28	243.3	242.5	242.1	230.39	230.33	228.1		568	869.18	447.01	438.53	441.31	516.13	519.38	518.77
568.5	1329.8	154.2	170.73	136.37		568.5	809.8	198.06	195.96	191.9	314.23	311.76	313.8	487.33	475.37	486.03		568.5	877.4	184.73	181.3	182.9	192.57	191.47	193.16	249.13	241.9	240.63		568.5	888.5	230.23	231.7	231.93	243.23	243.77	241.1	230	229.67	228.13		568.5	870.9	448.3	436.23	443.1	516.03	522.57	518.07
569	1326.9	152.46	168.83	134.63		569	811.28	194.5	192.41	189.74	313.07	308.62	311.31	484.77	475.77	482.71		569	880.38	182.74	177.41	180.99	190.91	188.9	189.93	246.9	239.83	239.39		569	889.66	229.4	230.71	230.68	240.83	243.6	239.19	227.67	227.26	227.47		569	871.14	447.05	432.74	444.26	515.2	524.73	516.32
569.5	1323.3	149.57	166.56	132.23		569.5	812.23	189.81	187.79	186.97	310.77	305.63	308.51	481.3	476.6	479.91		569.5	880.63	179.97	173.05	178.7	187.85	184.99	186.31	243.38	237.04	237.5		569.5	891.12	229.01	228.56	229.36	238.17	241.77	236.64	225.37	223.98	225.96		569.5	871.55	446.88	431.8	445.2	514.68	524.16	516.72
570	1321.1	146.27	162.94	129.43		570	813.21	184.6	183.72	184.21	306.22	303.73	304	478.43	476.96	473.79		570	877.67	176.85	168.94	176.73	182.66	180.2	181.98	239.34	234.21	234.47		570	892.83	227.55	224.04	226.1	234.16	238.3	233.27	221.72	219.94	223.25		570	870.84	445.71	430.37	444.31	513.51	521.45	516.46
570.5	1333.2	149.74	169.92	138.54		570.5	827.1	193.63	192.12	193.3	311.97	314.59	313.13	490.47	487.19	481.37		570.5	888.38	182.92	174.67	183.37	185.39	186.11	187.16	244.59	241.1	240.41		570.5	904.54	235.84	229.89	232.25	240.99	246.19	241.21	224.6	224.34	230.45		570.5	882.04	453.63	439.3	451.57	520.73	525.52	522.36
571	1423.5	190.99	239.54	225.32		571	913.64	269.48	272.14	273.14	379.42	399.12	396.64	575.07	569.01	563.16		571	969.04	248.06	224.66	234.88	228.49	244.1	245.42	298.24	295.29	290.58		571	976.15	299.33	296.51	299.76	315.2	319.8	314.85	261.1	265.96	287.94		571	935.36	508.38	498.8	507.49	558.1	561.43	560.73
571.5	1486.2	220.92	287.98	286.31		571.5	972.26	324	329.51	330.02	429.47	459.49	455.51	633.7	625.9	619.55		571.5	1027.2	295.26	262.91	272.02	260.16	286.69	286.78	337.85	334.65	327.22		571.5	1026.8	343.29	344.95	348.69	369.6	371.09	366.89	288.3	298.38	329.05		571.5	971.75	544.78	541.89	545.74	585.3	587.76	590.04
572	1523.9	237.81	316.44	322.51		572	1007.1	356.85	363.74	364.45	460.22	494.11	491.63	667.19	658.53	653.28		572	1062.4	323.47	286.66	293.91	279.53	312	311.4	362.4	358	349.62		572	1057.2	370.15	373.64	378.7	402.62	399.89	398.7	305.15	318.82	353.26		572	992.59	564.53	568.41	569.6	603.01	603.64	609.08
572.5	1536.5	241.53	323.58	332.24		572.5	1016.6	364.46	373.11	373.87	468.1	502.35	501.97	675.37	669.01	661.41		572.5	1071.6	331.43	293.17	298.21	283.75	318.34	317.02	369.02	361.9	354.65		572.5	1066.2	375.11	380.63	386.57	413.92	405.6	408	308.3	321.95	358.12		572.5	994.93	567.64	576.12	575.38	606.27	607.44	614.8
573	1461.2	205.16	262.41	255.72		573	943.63	299.59	304.78	304.77	408.42	428.79	431.69	602.47	599.71	589.08		573	1002.9	275.37	251.64	255.59	245.76	268.42	265.67	324.51	316.24	313.28		573	1007.9	317.91	322.02	327.35	351.32	340.26	344.87	278.26	285.9	307.81		573	954.34	521.65	530.99	526.23	578.89	577.07	586.28
573.5	1408.1	176.91	216.93	199.57		573.5	893.92	251.37	255.3	254.15	364.55	374.1	381.02	549.75	550.45	536.52		573.5	948.42	233.3	217.61	222.45	217.86	231.25	227.5	290.38	281.86	283.01		573.5	966.22	276.05	277.1	282.07	302.5	293.1	297.92	253.68	256.86	270.25		573.5	924.79	489.53	497.15	490.9	558.54	554.62	563.58
574	1372.8	157.55	187.22	164.55		574	860.83	219.34	222.78	220.72	336.74	338.6	347.75	517.14	518.34	502.26		574	910.85	204.92	194.28	199.94	199.08	206.92	201.6	265.73	258.44	261.67		574	937.09	247.75	246.56	250.71	269.48	264.38	265.32	235.64	234.28	245.09		574	904.03	468.6	473.64	466.66	541.84	538.99	546.04
574.5	1355.4	150.11	174.78	149.58		574.5	846.8	205.95	208.53	206.55	327.15	323.52	333.5	505.21	504.73	490.26		574.5	896.3	192.88	184.27	191.01	192.82	196.83	191.07	255.57	250.92	254.26		574.5	923.87	236.72	234.23	238.42	252.87	253.43	250.07	229.7	226.56	235.27		574.5	898.61	463.05	466.75	458.29	537.47	537.75	540.87
575	1346.9	145.56	168.3	142.73		575	840.13	198.29	200.51	198.83	322.98	315.37	324.61	499.64	496.53	485.14		575	888.92	187.84	179.1	184.53	190.14	190.55	185.72	248.29	246.38	248.47		575	914.36	232.42	228.38	232.32	244.52	247.7	240.99	225.02	222.76	229.73		575	895.32	461.16	462.27	456.36	535.24	537.73	538.64
575.5	1342.4	145.43	168.58	141.2		575.5	838.93	195.66	197.78	195.95	321.78	312.57	319.66	500.53	492.41	485.87		575.5	891.48	187.54	178.83	183	190.98	187.84	185.14	246.85	245.94	246.47		575.5	910.49	232.76	228.59	232.28	243.83	247.98	237.55	225.58	222.96	227.98		575.5	896.37	464.06	461.03	456.34	534.51	541.79	538.99
576	1341.9	146.27	169.56	140.11		576	838.73	194.73	196.66	193.68	319.57	311.42	315.07	499.55	489.37	486.44		576	894.18	188	178.73	181.44	192.27	185.01	185.6	247.24	246.24	245.42		576	911.49	232.77	230.23	233.51	243.57	247.86	235.59	226.71	224.38	226.71		576	899.29	467.83	459.84	456.96	534.76	545.52	540.78
576.5	1347.3	149.43	171.6	140.57		576.5	842.47	196.43	196.99	193.99	319.82	312.62	315.6	501.02	491.03	489.23		576.5	897.25	190.38	180.83	182.41	195.42	184.59	188.42	248.22	249.63	248.02		576.5	917.5	235.8	233.61	236.63	247.82	249.8	237.83	231.24	229.43	229.84		576.5	903.44	471.63	461.43	462.07	535.97	549.43	545.21
577	1351.3	150.59	171.18	138.52		577	846.16	197.39	195.78	193.08	320.96	313.09	314.98	501.32	492.61	490.96		577	899.09	188.98	182	182.59	196.24	183.73	189.36	248.9	250.9	249		577	922.88	235.13	233.53	237.23	247.87	249.28	239.35	232.79	230.9	231.81		577	905.76	472.49	462.64	465.56	534.28	550.95	545.7
577.5	1358.7	150.1	169.3	135.8		577.5	847.3	197.2	192.5	191.5	321.6	312.1	313.5	499.6	494.3	492		577.5	898	185.9	181.8	182.2	195.3	182.4	190.1	248.2	250.5	249		577.5	925.9	232.8	231.7	235.4	245.5	246.5	240	232	231.2	233.7		577.5	907.6	470.7	461.7	467.6	532.2	550.7	544.9
578	1372.9	152.71	171.7	137.21		578	854.47	201.28	194.54	195.67	327.11	317.16	318.21	504.96	503.06	498.64		578	904.43	187.25	185.43	187.41	198.34	187.41	194.08	252.37	255.71	253.57		578	932.16	236.22	234.88	240.06	249.62	248.59	245.66	236.37	236.96	240.9		578	914.59	473.63	466.65	474.05	536.17	555.32	548.38
578.5	1378.9	150.67	171.04	134.68		578.5	853.88	199.48	193.65	195.64	327.63	318.41	317.66	503.68	503.65	497.87		578.5	906.41	185.08	186.21	187.83	197.65	189.4	193.64	253.02	254.87	252.27		578.5	932.83	234.68	233.08	239.85	247.69	246.48	244.28	235.07	237.04	241.63		578.5	916.02	472.46	466.06	472.68	537.41	554.46	547.07
579	1382.4	148.59	170.39	132.43		579	849.8	196.03	191.3	194.99	323.95	317.86	314.89	502.27	501.49	493.8		579	905.7	184.11	185.6	186.43	196.19	189.44	192.77	252.36	251.59	249.73		579	932.4	233.93	233.09	238.16	245.91	244.51	242.54	235.24	235.14	240.67		579	913.07	470.19	463.6	468.93	539.41	553.03	548.25
579.5	1386.5	147.17	169.42	131.71		579.5	846.25	194.68	190.11	193.66	319.27	318.53	315.65	504.72	497.98	491.33		579.5	907.34	183.44	185.87	184.99	194.68	189.69	190.84	251.57	249.99	247.19		579.5	932.04	234.76	232.86	236.83	244.88	243.93	240.34	235.22	233.48	238.94		579.5	911.61	468.14	464.05	469.58	543.93	552.04	552.66
580	1386.1	145.16	167.82	130.22		580	841.3	191.87	188.49	190.93	315.33	316.27	315.65	504.77	492.83	489.35		580	907.45	182.04	185.92	181.52	192.15	188.42	189.85	248.87	245.7	244		580	930.22	234.65	231.24	232.23	242.49	242.64	237.7	233.9	230.53	234.92		580	910.26	463.85	464.88	469.25	545.25	550.36	554.89
580.5	1388.7	145.16	167.2	130.34		580.5	840.91	191.56	188.36	189.44	312.36	316.14	315.59	505.88	490.29	489.16		580.5	906.09	181.79	185.8	179.66	190.84	186.87	189.04	246.89	242.72	241.52		580.5	930.16	234.96	231.36	228.95	241.8	242.94	239.61	234.33	228.49	231.76		580.5	910.57	460.38	465.74	468.81	545.37	549.24	557.05
581	1390	145.36	166.6	131.16		581	842.51	193.09	188.79	188.33	310.36	317.63	316.7	506.07	488.69	488.73		581	906.56	180.73	185.46	179.06	189.3	185.56	187.86	246.59	243.07	240.86		581	928.63	234.8	231	227.13	241	242.67	240.86	232.23	228.46	228.87		581	913.12	460.79	464.76	469.89	545.03	547.69	555.6
581.5	1390.9	147.52	167.12	131.6		581.5	848.72	194.76	191.28	190.48	313.08	319.2	316.8	504.76	492.4	489.84		581.5	908.88	183.12	186.88	180.4	189.88	187.4	190.52	249	243.72	242.44		581.5	928.32	235.8	232.24	229.2	241.68	242.92	244	233.32	230.04	229.44		581.5	915.64	466.2	467	471.48	546.84	549.6	554.28
582	1390.7	147.62	165.38	130.11		582	852.02	195.13	191.49	191.45	313.76	319.55	315.31	503.16	495.35	488.49		582	910.11	184.07	186.49	180.4	189.49	187.15	190.62	249.98	244.71	243.44		582	926.84	235.29	232.35	230.56	240.82	241.65	245.45	232.31	230.65	228.78		582	913.36	472.22	467.47	471.6	549.33	550.07	552.65
582.5	1389.8	144.96	162.18	126.81		582.5	853.3	194.33	189.28	191.08	314.27	317.65	313.58	501.93	497.22	486.11		582.5	912.15	182.43	185.5	180.05	187.8	187.17	190.23	250.72	244.3	244.85		582.5	923.96	234.13	231.33	231.87	240.25	238.03	244.55	229.88	230.45	226.8		582.5	912.03	477.09	467.4	473	552.12	550.52	549.56
583	1392.1	144.07	160.16	124.43		583	855.27	193.92	190.43	190.56	315.5	315.96	313.05	500.5	500.36	487.45		583	916.47	182.05	185.36	181.38	189.03	189.56	190.45	251.18	244.85	246.23		583	923.78	234.74	231.2	234.03	242.07	235.63	245.87	230.98	232.11	227.74		583	913.81	480.83	470.94	476.07	554.6	554.63	550.98
583.5	1389.7	141.54	158.82	123.28		583.5	854.96	191.81	189.34	188.88	313.07	314.21	310.68	498.55	500.69	485.08		583.5	915.06	178.86	183.68	180.15	188.08	188.15	187.6	249.95	243.67	245.28		583.5	922.83	232.88	230.22	233.36	242.1	233.15	245.56	229.41	232.16	225.67		583.5	912.05	479.54	469.63	473.88	553.34	554.37	549.75
584	1396.3	142.61	161.63	125.19		584	857.56	193.48	191.28	190.56	314.36	316.23	313.23	500.3	502.12	488.09		584	914.17	178.78	185.01	182.13	190.05	190.48	188.53	252.16	244.61	247.13		584	925.68	234.33	233.03	236.19	245.59	235.94	249.09	230.73	234.76	226.96		584	917.94	480.85	473.41	476.08	556.44	561.24	552.66
584.5	1399.9	143.85	164.27	128.16		584.5	859.87	195.05	194	191.73	314.06	318.38	314.89	499.82	501.87	491.88		584.5	914.49	179.85	185.93	183.62	191.94	192.05	190.02	254.63	247.16	248.62		584.5	927.91	235.33	235.34	236.71	246.93	239.97	251.58	231.89	236.58	229.11		584.5	921.34	481.76	477.28	478.14	561.79	568.19	557.26
585	1400.4	143.72	165.76	129.31		585	860.09	194.05	192.84	191.93	313.36	319.97	315.26	497.54	501.92	492.82		585	912.15	179.96	185.94	182.73	190.91	190.69	190.6	255.34	247.38	249.1		585	929.46	234.12	235.18	235.29	245.91	242.88	249.68	231.36	236.17	228.37		585	922.81	480.13	478.48	477.27	566.59	570.52	559.38
585.5	1408.3	146	168.69	131.51		585.5	861.57	194.77	193.31	194.63	316.69	323.43	320.29	499.97	504.31	497.26		585.5	915.86	183.46	188.83	185.37	192.94	192.51	194.43	258.06	251.32	250.94		585.5	935.46	236.11	238.49	236.94	247.83	248.23	250.86	234.46	239.29	231.94		585.5	931.49	482.37	484.17	482.77	574.32	576.74	562.69
586	1411.1	145.17	167.67	131.28		586	861.42	193.37	192.29	194.89	317.4	323.58	320.79	499.61	505.64	497.88		586	919.56	184.5	189.09	186.22	192.9	192.9	194.9	257.99	253.43	250.17		586	940.79	234.36	236.74	236.28	246.36	248.07	248.33	234.81	239.31	233.01		586	935.14	481.17	486.12	483.99	575.5	576.45	561.67
586.5	1414.2	145	166.4	129.74		586.5	861.65	192.6	191.7	194.6	318.61	322.29	320.45	501.31	507.96	497.4		586.5	920.7	186.21	189.1	187.81	192.85	193.3	194.65	257.2	254.5	248.84		586.5	945.37	233.4	234.34	236.4	244.64	246.34	245.14	235.76	240.36	233.65		586.5	936.76	480	488.26	483.95	574.34	576	559.49
587	1417.4	146.98	166.99	130.79		587	865.56	194.38	193.58	196.78	322.76	321.41	321.59	505.76	509.98	498.98		587	922.58	190.17	191.38	190.58	194.98	196.37	195.39	258.58	255.99	249.19		587	949.17	234.98	235.19	239.17	245.19	247.19	245.39	238.57	242.38	236.37		587	938.78	479.8	492.36	486.18	574.2	578.18	559.2
587.5	1418.1	145.35	163.84	128.82		587.5	865	194.89	192.8	195.24	322.31	318.29	318.91	504.91	507.91	497.73		587.5	924	190.2	189.4	189.76	195	195.87	191.84	256.47	253.87	247.84		587.5	946.89	233	230.84	237.42	243.22	242.04	242.96	236.2	237.84	234.82		587.5	937.53	475.04	491.87	484.53	569.13	572.52	556.49
588	1418.9	144.81	162.87	128.93		588	868.32	196.12	193.26	194.64	322.82	317.66	320.16	504.78	506.2	495.95		588	924.94	191.48	188.82	190.15	196.37	195.77	190.87	256.82	253.77	249.19		588	946.07	233.64	230.79	237.44	244.25	240.32	244.36	237.3	236.69	235.39		588	937.15	472.67	491.67	484.33	568.29	567.79	559.27
588.5	1419.3	145.72	163.48	130.63		588.5	871.71	197.2	194.35	195.82	324.77	318.89	323.25	504.17	505.09	496.74		588.5	925.09	192.72	190.35	190.8	199.11	195.65	190.65	258.63	254.06	251.57		588.5	945.15	234.68	233.17	237.92	248.28	242.51	247.58	239.57	236.25	237.22		588.5	940.29	472.31	491.31	485.34	567.43	564.52	564.83
589	1420.3	143.93	163.41	131		589	872.57	197.39	194.6	196	324.46	319.76	323.8	503.61	503.3	497.17		589	925.96	191.86	190.41	190.24	199.6	193.18	190.4	259.37	253.81	253.3		589	941.82	234.43	234.34	237.06	250.68	241.89	248.76	239.63	234.52	237.03		589	943.25	472	490.26	484.29	565.15	562.3	569.15
589.5	1422.8	144.5	164.66	132.06		589.5	875.36	198.79	196.03	196.86	324.86	319.5	325.24	503.21	503.4	497.66		589.5	924.12	192.1	192.02	189.9	198.83	192.77	192.13	261.5	255.03	256.65		589.5	941.27	235.76	238.01	238.3	253.36	245.08	250.07	241.2	235.14	238.92		589.5	945.34	474.88	490.43	484.34	567.56	566.7	576.43
590	1423.5	143.9	164.22	131.46		590	874.56	199.02	194.87	196.1	323.56	317.67	322.05	501.42	502.23	496.75		590	921.44	191.97	192.1	188.07	197.28	191.5	192.02	261.06	254.1	257.22		590	939.19	236.29	239.5	236.39	253.1	246.74	247.68	239.32	233.55	239.9		590	947.81	477.09	488.8	482.9	568.09	570.71	578.78
590.5	1424	142.2	162.75	129.75		590.5	873.25	197.8	191.8	193.78	320	315.72	317.78	500.2	501.15	495.67		590.5	922.2	191.62	190.4	185.25	194.23	190.05	192.17	259.48	252.65	256.62		590.5	937.75	236.55	238.4	234.82	251.15	244.9	244.63	234.65	230.98	239.3		590.5	947.2	479.85	486.12	482.57	569.72	574.2	578.32
591	1427.4	142.2	161.23	129.09		591	873.31	196.6	189.83	191.51	318.03	314.94	316.03	500.54	502.11	497.06		591	922.46	191.66	189.03	183.94	193.14	190.37	193	259.06	253.49	256.83		591	941.63	237.17	237.37	234.69	250.49	245.11	242.69	231.03	229.91	239.94		591	945.83	486.26	486.89	485.63	572.03	579.43	579.51
591.5	1424.8	138.91	157.76	127.11		591.5	868.88	192.64	185.69	188.44	315.2	314.4	311.69	498.07	499.58	496.78		591.5	919.78	187.55	185.2	181.04	191.36	187.86	190.73	256.58	252.47	254.29		591.5	944.16	234.71	234.13	231.35	247.56	243.82	238.96	226.11	228.76	236.44		591.5	942.84	489.01	486.05	486.4	569.64	580.71	578.02
592	1424	138.71	158.17	126.84		592	869.08	191.32	185.37	187.64	313.97	315.24	310.99	499.51	499.53	500.14		592	920.18	184.81	183.97	179.98	191.77	186.98	190.71	257.36	254.36	254.16		592	947.02	234.31	234.3	231.76	248.16	245.09	239.82	226.29	231.62	235.38		592	939.33	492.1	487.89	489.49	570.71	582.96	579.1
592.5	1427.1	139.54	160.13	128.53		592.5	871.31	191.67	186.89	189.4	315.27	315.56	310.25	500.89	497.37	503.18		592.5	922.29	182.85	184.71	180.98	192.74	188.31	191.54	259.29	256.47	255.76		592.5	949.38	233.63	236.53	233.03	249.76	248.17	242.29	229.04	234.75	235.83		592.5	937.28	493.11	490.16	491.25	571.2	584.63	579.67
593	1430.7	139.16	162.91	129.43		593	873.27	193.28	188.37	191.13	316.73	315.18	310.26	501.58	494.77	503.94		593	927.87	182.54	185.88	182.06	194.24	191.54	192.73	260.77	257.93	256.5		593	948.73	233.14	239.31	233.34	250.97	252.41	244.24	231.75	237.55	235.67		593	936.66	492.09	490.11	492.06	574.17	584.47	578.44
593.5	1438	140.42	167.22	130.62		593.5	879.64	195.61	191.82	194.03	320.64	315.61	313.22	505.4	496.23	505.61		593.5	935.48	186.85	189.84	184.84	196.8	196.64	196.23	263.82	260.82	258.6		593.5	947.79	235.21	244.63	235.62	254.81	256.61	248.4	235.22	241.42	238.02		593.5	938.43	493.43	492.01	495.02	582.47	585.21	578.39
594	1439.8	141.45	168.55	131.35		594	882	196	192.75	195.4	323.84	315.95	314.9	504.95	498.64	505.95		594	941.24	189.85	192	187.5	196.7	199.55	197.7	264.85	261.85	258.65		594	946.9	235.55	246.3	236.75	254.95	256.66	247.96	235.85	242.4	238.6		594	940.4	495.45	493.1	496.64	587.04	586	578.25
594.5	1438.5	141	168.3	130.31		594.5	883.94	196.38	192.89	195.37	327.14	316.95	317.52	503.79	502.42	504.98		594.5	944.37	191.65	193.24	189.17	195.99	201.65	198.45	263.99	263.34	259.06		594.5	947.94	237.22	246.67	237.46	254.46	254.43	246.1	234.9	242.97	237.5		594.5	942.41	497.25	495.63	499.84	591.2	586.57	582.06
595	1435.4	140.15	166.36	128.87		595	884.27	195.38	192.35	196.14	328.6	317.49	319.54	502.44	504.68	503.84		595	943.72	192.52	194.17	189.57	194.64	201.67	198.89	262.36	264.66	259.72		595	950.53	239.63	246.27	238.12	254.55	250.96	245.35	234.15	242.61	236.89		595	945.45	499.25	498.39	501.2	594.17	585.78	588.1
595.5	1431.8	139.61	163.72	127.84		595.5	883.05	194.61	192.19	197.33	327.66	317.95	319.6	500.3	506.12	502.82		595.5	943.58	192.96	194.19	190.9	194.38	201.01	198.41	260.28	264.22	260.54		595.5	954.76	241.87	244.48	239.5	253.26	248.48	244.81	234.93	240.32	235.85		595.5	947.12	500.73	501.06	502.33	595.15	584.64	593.9
596	1432.3	138.4	162.23	127.3		596	883.33	193.56	192.2	198	327.03	319.2	320.03	498.47	507.37	500.72		596	941.62	193.47	194.6	191.8	195.64	201.29	197.93	258.73	263.09	262.2		596	956.23	244.14	243.6	240.77	253.7	248.44	245.07	235.07	238.39	234.53		596	948.37	501.37	503.4	502.73	597.07	584.17	598.97
596.5	1433	137.64	161.24	126.8		596.5	881.04	191.84	192.52	197.68	324.32	319.2	317.08	498.88	507.2	497.2		596.5	938.32	193.8	194.12	191.8	197.12	199.08	196.72	257.76	261.28	261.64		596.5	956.56	244.8	243.2	241.76	253.32	249.84	245.24	235.48	235.92	234.12		596.5	950.36	503.28	504.8	500.28	597.92	583.6	600.16
597	1435.1	139.01	161.63	127.93		597	879.1	191.63	194.01	197.7	321.99	321.09	314.9	500.01	507.58	494.77		597	937.47	193.8	193.65	192.43	198.48	198.25	195.65	257.56	260.17	261.18		597	958.19	245.3	242.85	243.51	251.62	251.46	245.88	236.36	235.96	234.5		597	950.35	503.65	505.78	499.1	596.07	583.76	598.44
597.5	1437.6	140.8	163.72	130.66		597.5	879.83	193.2	196.49	197.83	321.06	323.58	314.6	502.32	509.18	492.85		597.5	937.57	194.14	193.97	193.32	200.2	198.74	196.49	259.72	261.52	262.09		597.5	960.72	246.12	244.2	245.78	252.43	254.26	247.95	237.83	238.29	236.35		597.5	951.06	505.69	506.34	500.95	594.37	586.78	595.94
598	1437.8	141.71	164.24	131.52		598	878.13	194.12	197.51	196.4	320.44	322.64	314.37	505.45	507.73	491.52		598	936.76	193.85	192.98	193.45	200.67	196.53	197.12	260.56	262.52	261.62		598	962.81	244.6	244.62	246.04	251.02	254.89	248.81	238.65	238.74	237.32		598	950	507.69	503.62	502.01	591.51	589.34	591.39
598.5	1440.2	142.74	164.47	132.8		598.5	877.34	195.72	198.47	196.4	320.55	322.94	318.65	508.57	506.81	492.74		598.5	938.91	194.4	192.86	194.25	201.34	195.55	198.72	262.84	263.35	261.74		598.5	965	244.35	244.86	246.53	251.45	255.86	251.45	239.26	240.01	238.79		598.5	950.64	508.98	500.91	505.28	591.05	591.31	588.18
599	1438.9	141.72	162.56	131.6		599	877.64	195.52	196.67	195.09	319.23	320.5	318.61	509.36	506.4	491.07		599	940.88	193.52	192.01	194.03	200.65	193.91	198.63	264.31	261.31	260.61		599	963.25	242.16	244.01	245.81	251.67	254.14	251.09	238.52	238.29	238.11		599	952.77	509.8	497.69	507.82	592.11	592.07	584.69
599.5	1435.9	140.07	158.72	128.12		599.5	877.07	194.33	192.92	192.6	318.13	315.81	317.18	510.4	505.16	488.09		599.5	940.51	190.78	189.8	191.69	198.49	191.76	196.91	263.16	257.14	258.87		599.5	960.4	238.47	241.18	243.91	249.38	249.81	247.83	234.7	235.8	236.11		599.5	952.78	509.96	493.5	506.45	591.42	591.8	584.84
600	1436.4	140	157.6	126.4		600	878.81	195.2	190.99	192.99	316.99	314.79	317.59	512	504.8	487.8		600	940.6	190.8	189.39	190.2	198.4	193.01	196	262.59	253.18	259		600	959.39	237.6	238.59	243.39	250.4	248.39	247.19	232.4	235.2	235.19		600	952.79	509.8	491.2	505.39	593.6	592.2	588.62
600.5	1434.7	139.46	156.89	125.55		600.5	880.54	194.46	189.61	191.71	315.26	312.33	316.23	511.18	504.63	488.27		600.5	940.6	189.8	187.81	189.27	198.73	194.83	194.86	261.06	249.43	258.39		600.5	956.58	236.95	235.32	241.04	250.49	246.55	243.73	231.61	235.53	233.95		600.5	950.31	509.49	491.39	503.2	592.67	592.43	593.07
601	1439.5	139	158.31	125.58		601	880.54	194	189.18	191.31	314.89	311.08	318.29	509.43	505.77	491.18		601	940.6	190.54	188.03	188.2	200.54	195.97	194.4	260.32	247.92	259.28		601	955.38	237.45	234.31	238.55	250.98	246.86	242.02	230.82	237.25	234.08		601	946.48	510.45	493.11	502.37	590.95	594.4	598.72
601.5	1442	138.72	160.43	125.52		601.5	880.69	192.76	189.4	190.65	314.31	311.68	320.76	505.14	505.92	494.32		601.5	941.29	192.23	189.96	189.03	202.23	196.81	193.99	260.14	247.19	258.64		601.5	955.74	238.34	233.51	237.66	251.06	247.68	240.7	230.19	237.86	234.26		601.5	942.78	510.51	496.19	501.12	589.1	595.52	601.48
602	1443.3	138.78	160.8	125.95		602	883.02	191.65	189.95	190.22	314.37	311.8	321.2	500.65	507.45	496.83		602	945.45	192.97	192.05	191.05	202.78	197.18	193.98	262.77	247.73	257.65		602	958.37	239.5	234.12	238.7	249.35	247.98	240.2	230.73	237.43	235.3		602	940.68	510.75	501.22	502.65	586.03	595.03	603.07
602.5	1448.6	143.24	163.2	129.12		602.5	886.86	194.06	192.03	194.38	317.26	315.35	321.89	499.97	511.92	499.23		602.5	950.98	196.89	197.64	195.43	205.6	200.63	197.52	266.58	252.06	258.92		602.5	961.83	242.4	237.8	242.81	251.15	249.83	242.92	234.26	237.6	238.17		602.5	944.2	513.35	505.43	506.55	588.43	598.29	606.4
603	1453.5	149.76	166.12	133.09		603	892.58	197.62	195.27	198.54	320.15	320.54	323.45	503.24	515.3	502.17		603	957.54	201.97	203.71	200.09	208.07	203.87	201.49	270.52	257.11	261.39		603	965.22	246.22	242.51	248.49	252.9	251.42	246.82	239.17	238.87	240.7		603	946.3	516.67	509.35	511.29	592.34	601.65	610.52
603.5	1461.1	154.67	168.44	136.51		603.5	898.95	201.03	198.43	201.71	321.48	323.59	323.8	508.71	517	505.07		603.5	961.55	205.28	207.87	202.92	209.16	206.32	205.39	273.91	261.63	264.31		603.5	968.04	249.23	246.91	252.15	253.72	253.36	251.31	244.15	241.15	242.64		603.5	948.67	518.12	510.44	516.19	597.23	605.63	613.91
604	1467.2	157.85	170.39	138.63		604	902.35	204.05	201.45	203.83	322.86	325.96	324.86	513.68	518.3	508.75		604	963.23	206.9	210.89	204.79	210.79	209.02	210.3	277.42	267.86	267.25		604	970.16	252.65	250.58	255.75	256.25	255.23	255.38	248.71	245.57	245.25		604	953.57	520.65	512.48	519.12	601.64	610.61	616.26
604.5	1463	155.95	168.41	136.46		604.5	899.22	204.73	200.9	200.79	322.32	324.83	324.9	513.89	517.27	510.01		604.5	960.81	204.92	209.59	202.45	208.66	208.13	209.9	277.91	269.34	267.9		604.5	973.14	251.35	251.43	255.78	253.15	255.14	255.06	248.08	247.59	243.26		604.5	952.76	519.59	513.26	518.37	602.11	609.43	614.55
605	1453.8	150.68	164.56	133.36		605	895.5	203.29	198.78	196.67	320.74	321.36	323.22	511.69	514.24	506.04		605	953.04	198.91	205.02	199.49	205.56	206.86	208.06	276.37	268.2	265.89		605	972	246.41	248.18	251.47	248.49	253.94	252.23	245.74	247.51	240.54		605	952.5	515.36	511.1	513.92	599.84	606.51	609.11
605.5	1446.2	148.6	162.9	132.7		605.5	892.69	203	197.7	195.5	321.31	320.3	324.71	511.5	512.4	503.09		605.5	950.09	196	201.69	199.3	204.6	207.6	208	276.8	268.6	266		605.5	971.6	244.49	247.5	249.29	248.6	253.8	250.99	245.5	247.9	240.2		605.5	953.4	513.7	513.71	512.8	598.5	605.29	605.59
606	1436.5	147.52	160.36	133.05		606	888.57	201.69	195.3	194.47	320.54	318.5	324.72	510.87	509.08	498.24		606	945.1	194.23	197.19	196.48	203.34	206.45	204.88	274.32	265.35	263.92		606	966.82	241.41	245.65	244.5	247.98	252.49	247.86	243.36	246.83	236.79		606	950.08	510.43	513.39	509.48	596.85	601.03	601.77
606.5	1436.5	148.16	160.56	134.34		606.5	891.8	202.54	196.32	195.73	320.19	318.18	324.97	513.47	505.9	496.43		606.5	943.42	195.71	195.43	195.02	204.9	206.56	203.61	273.21	264	263.57		606.5	961.19	242.13	245.38	243.39	250.47	253.72	248.34	242.79	248.5	237.32		606.5	950.34	511.31	514.52	512.03	596.2	604.59	601.76
607	1438.7	149.54	161.04	135.53		607	895.83	204.43	196.94	197.09	320.56	317.33	322.09	515.05	502.86	497.82		607	944.85	199.07	195.11	194.91	205.53	205.36	201.96	272.93	262.96	264.69		607	961.14	244.11	245.93	244.56	253.42	253.96	248.54	241.47	247.64	238.93		607	952.34	512.78	517.25	516.58	598.09	609	603.98
607.5	1443	150.12	160.79	136.92		607.5	897.15	207.05	197.68	199.46	322.04	318.48	320.87	516.12	501.71	501.25		607.5	946.81	201.61	195.76	195.24	207	204.88	201.88	274.48	263.04	266.24		607.5	961.64	246.56	245.11	246.61	256.12	255.44	249.04	241.64	247.48	240.64		607.5	956.02	516.46	518.16	519.93	601.85	612.02	606.68
608	1450.9	151.39	161.84	138.31		608	898.98	210.02	199.44	203.78	323.69	319.01	320.68	518.4	503.52	504.72		608	952.8	204.22	198.52	198.28	208.89	206.04	204.15	276.24	266.68	269.76		608	963.55	248.69	245.79	249.47	257.26	256.84	250.06	242.66	247.76	243.65		608	959.82	521.16	520.07	524.91	606.21	617.46	609.07
608.5	1456.7	151.69	162.46	139.54		608.5	898.37	209.83	199.03	205.91	323.77	319.43	319.49	518.09	505.34	505.69		608.5	957.14	204.72	200.34	202.25	208.97	206.66	205.74	277.03	269.63	271.43		608.5	966.17	249.29	245.06	249.94	255.95	255.4	249.26	241.52	244.95	244.86		608.5	958.95	521.29	521.4	526.69	608.88	617.55	608.17
609	1456.5	150.48	161.66	138.85		609	894.7	206.37	197.08	205.02	322.26	317.69	318.38	516.05	505.21	502.27		609	957.12	202.65	198.55	202.37	208.31	206.7	205.26	277.13	271.19	269.55		609	964.21	249.7	242.85	247.74	254.77	253.37	247.22	239.82	241.43	243.57		609	955.26	518.52	519.52	525.34	609.86	613.92	603.9
609.5	1454.8	151.46	162.83	139.46		609.5	893.72	205.7	198.24	204.65	323.91	316.77	318.26	516.78	508.15	500.37		609.5	955.53	203.57	198.12	202	209.97	207.98	205.94	278.97	273.52	268.82		609.5	962.49	251.47	244.01	246.88	254.64	253.3	247.52	240.61	241.8	243.26		609.5	952.75	517.36	519.03	524.78	613.29	612.88	602.98
610	1451.7	151.07	163.8	138.86		610	893.26	204.26	198.59	201.39	326.11	318.34	317.87	515.3	508.66	498.02		610	951.67	203.66	197.24	201.26	211.01	207.87	205.06	279.8	273.59	268.08		610	963.07	252.68	245.29	245.86	255.09	253.58	247.17	242.21	240.53	243.29		610	949.32	515.95	519.05	524.78	614.72	611.75	602.55
610.5	1447.7	149.7	163.65	137.15		610.5	892	203.15	198.85	198.7	326.5	319.45	316.5	513.3	507.85	495.29		610.5	945.38	201.49	195	199.25	210.9	206.2	204.1	280.55	273.55	269		610.5	959.89	251.95	246.25	244.3	254.55	253.05	247.35	244.06	238.95	243.05		610.5	945.29	516.25	516.69	524.4	615.15	610.7	602.4
611	1446.2	150.77	165.16	137.78		611	891.21	204.76	200.95	199.18	327.77	322.33	316.79	513.79	509.36	496.95		611	940.29	202.37	195.58	198.6	212.36	205.41	205.76	282.17	274.38	272.72		611	959	252.19	248.55	245.95	253.62	253.98	250.92	247.33	239.78	245.34		611	942.84	519.92	517.57	526.16	615.2	611.97	604.16
611.5	1439.3	147.8	162.24	135.76		611.5	885.48	200.36	198.88	196.68	322.92	318.36	310.36	506.2	505.16	493		611.5	931.4	198.32	193.12	195.64	209.68	199.72	202.6	276.04	270	271.48		611.5	952.04	247.68	245.68	242.6	247.16	249.28	248	243.6	235.04	243.24		611.5	936.2	515.16	513.68	522.2	606.8	605.88	601.16
612	1436.6	144.93	161.52	135.18		612	883.82	198.81	198.06	196.37	319.61	315.84	307.92	502.83	504.66	493		612	927.98	196.95	193.14	193.98	207.13	197.12	201.63	272.87	268.78	272.43		612	945.79	245.18	243.98	241.29	242.53	246.35	247.2	241.66	232.97	241.84		612	933.5	513.18	512.57	521.15	601.57	602.36	601.68
612.5	1430.7	141.39	160.5	133.57		612.5	878.45	196.45	195.53	195.82	317.12	312.47	306.22	500.4	502.39	491.97		612.5	926.47	196.34	193.08	190.53	203.33	195.42	200.37	269.14	267.81	269.23		612.5	942.31	243.7	241.59	239.44	238.99	243.13	245.26	240.04	232.55	239.51		612.5	931.22	509.47	512.67	519.51	596.09	596.91	602.73
613	1424.3	137.62	157.39	130.39		613	872.58	192.99	191.45	194.36	312.72	307.72	304.58	495.03	499.31	490.36		613	925.88	193.94	191.41	187.31	198.38	194.3	198.41	265.19	266.73	263.95		613	940.21	240.59	238.51	236.71	234.87	239.39	240.03	238.01	231.33	235.67		613	928.19	504.9	511.9	516.71	590.6	590.83	603.15
613.5	1420.8	134.74	155.91	127.23		613.5	869.16	191.42	188.11	192.91	307.65	305.63	303.65	492.42	496.05	489.74		613.5	927.56	192.27	190.05	184.49	194.4	193.34	195.6	264.24	267.87	261.05		613.5	939.65	237.91	236.54	236.47	232.33	237.84	237.51	237.82	230.49	234.44		613.5	923.94	503.96	512.71	515.07	587.94	589.98	602.07
614	1413.2	132.26	152.25	123.35		614	863.42	189.54	184.7	189.5	300.94	301.06	299.38	487.28	490.29	486.82		614	922.2	188.62	185.97	180.9	190.15	190.61	193.47	262.6	266.22	257.1		614	937.7	234.81	233.94	235.2	228.91	236.39	234.22	235.75	229.02	232.61		614	915.96	501.16	511.36	510.73	584.84	587.86	597.67
614.5	1408.8	134.12	152.1	124.3		614.5	863.08	191.12	185.21	189.36	298.31	299.96	298.35	484.94	492.39	487.5		614.5	920.54	188.76	185.89	181.19	191.1	191.38	194.59	264.21	266.04	257.61		614.5	936.6	236.12	235.09	236.38	228.26	239.37	235.01	236.06	229.7	233.27		614.5	911.73	502.34	511.36	508.83	584.46	590.36	594.66
615	1409.1	140	158.71	129.54		615	871.77	197.15	190.69	193.69	301.58	305.35	302.64	490.25	499.35	492.74		615	924.33	193.24	190.94	187.25	197.4	196.64	199.29	268.78	270.09	263.24		615	937.51	242.75	239.69	241.04	233.55	246	242.31	239.23	235.09	237.23		615	911.56	509.51	514.17	511.32	589.14	596.95	596.32
615.5	1413.1	149.04	167.85	137.07		615.5	881.83	204.87	198.86	201.85	309.85	314.64	311.83	498.66	508.25	500.86		615.5	930.49	200.87	198.47	196.83	206.45	207.21	208.24	275.68	277.47	270.67		615.5	941.33	251.65	247.46	247.49	242.64	253.67	250.67	244.9	243.65	242.71		615.5	916.5	518.84	519.5	519.05	596.47	604.08	604.05
616	1413.8	155.68	172.44	141.72		616	887.44	207.56	203.16	208.4	315	318.84	316.44	502.76	513.16	505.36		616	936.92	205.16	203.36	202.16	212.96	213.92	210.48	277.92	279.52	273.72		616	939.2	256.52	250.8	250.56	248.6	256.32	253.56	246.68	248.64	246		616	920.44	520.4	518.56	523.04	599.68	607.24	606.6
616.5	1410.5	157.52	173.44	142.41		616.5	888.9	206.39	204.09	210.72	316.43	319.29	317.61	503.61	511.48	506.29		616.5	938.49	205.76	204.55	205.03	213.72	216.8	208.73	277.81	278.56	275		616.5	935.57	257.67	250.04	250.78	251.17	254.9	251.96	246.07	249.64	247.35		616.5	922.49	518.12	515.45	522.48	599.79	605.76	605.76
617	1403.6	155.98	170.34	140.57		617	885.73	203.07	202.63	209.7	315.43	317.57	314.74	500.48	507.6	502.77		617	935.87	203.18	203.43	203.38	211.38	214.74	205.07	276.36	274.41	274.36		617	929.58	253.96	247.97	249.3	249.6	251.86	247.43	243.9	246.93	246.49		617	920.26	510.5	512.44	518.08	595.83	602.93	602.41
617.5	1395.2	151.57	165.05	137.58		617.5	881.86	199.41	199.95	206.43	313.27	313.02	309.97	496.61	504.7	497.57		617.5	931.86	199.29	200.58	200.53	207.49	208.76	200.54	273.75	269.22	272.44		617.5	922.61	248.97	244.63	247.42	245.83	247.72	243.58	240.98	242.54	244.3		617.5	913.18	503.51	509.03	511.79	591.98	599.58	595.32
618	1382	146.3	161.37	134.1		618	874.69	197.74	197.2	201.9	310.1	310.25	306.27	494.4	500.25	492.55		618	926.44	195.4	197.02	197.07	202.59	202.66	197.82	272.22	265.54	269.28		618	915.35	244.05	239.7	244.37	242.59	243.15	241.45	237.28	237.65	240.47		618	904.15	499.05	505.15	504.63	586.93	594.67	587
618.5	1379.9	148.01	164.05	136.05		618.5	870.67	202.5	200.56	203.49	311.75	313.43	307.79	497.52	501.29	492.37		618.5	921.5	196.07	199.95	198.47	205.64	201.51	201.18	275.39	267.85	270.51		618.5	914.8	242.58	241.72	247.24	245.27	245.11	244.57	238.87	238.93	241.69		618.5	901.46	499.91	507.47	505.79	585.83	595.71	587.43
619	1377.8	149.4	166	137.79		619	866.37	205.42	203.09	203.97	313.11	312.93	310.23	499.92	501.35	492.67		619	916.9	197.71	200.99	199.68	207.47	202.2	203.51	277.2	269.38	270.46		619	914.17	242.68	243.59	249.49	247.54	245.06	244.14	239.77	240.6	243.01		619	899.08	500.49	507.95	507.6	583.74	595.24	587.45
619.5	1372.1	148.95	166.6	137		619.5	861.62	206.1	202.85	202.06	312.01	311.45	310.95	499.6	497.72	490.11		619.5	911.57	197.8	201.4	199.1	207.3	202.05	203.75	277.2	268.55	269.35		619.5	913	242.55	243.1	248.95	249.09	244.25	241.36	238.01	240.6	243.8		619.5	895.61	500.4	505.51	506.11	579.32	593.45	585.56
620	1369.3	149.38	168.34	138.54		620	860.22	205.62	203.96	201.99	311.41	311.4	312.16	498.05	493.9	488.24		620	905.77	198.96	203.53	201.51	209.52	203.74	204.77	277.39	270.33	271.71		620	913.19	245.3	245.9	250.15	250.94	246.71	240.41	238.18	241.57	245.54		620	895.2	501.17	506.93	507.72	577.43	594.55	588.67
620.5	1360.3	144.9	165.17	136.08		620.5	858.37	199.66	200.3	197.66	307.14	307.26	309.46	492.64	487.58	482.79		620.5	899.25	195.3	198.7	199.56	205.68	202.85	202.39	273.85	267.79	268.45		620.5	906.17	244.39	244.28	246.02	248.17	243.22	237.14	235.01	238.85	241.82		620.5	889.49	497.81	504.22	505.52	574.94	590	587.05
621	1349.6	141.32	161.75	133.72		621	854.15	196	196.96	194.24	303.55	303.43	305.47	487.35	481.39	479.2		621	889.98	190.99	194.95	197.68	203.48	199.51	200.44	270.83	265.84	265.27		621	899.42	242.52	241.6	242.2	244.59	239.56	236.65	232.48	236.08	237.11		621	884.44	494.72	500.23	503	574.12	584.63	584.68
621.5	1342.1	142.22	160.68	135.72		621.5	851.38	195.52	197.6	194.87	302.97	302.85	304.52	485.8	480.7	480.82		621.5	884.66	189.2	194.25	197.8	204.22	198.82	200.82	269.88	266.47	264.08		621.5	894.7	244.14	241.5	241.72	242.65	239.82	239.59	234.22	236.1	234.2		621.5	883.83	492.75	498.65	504.64	575.72	581.46	587.04
622	1335.9	144.88	160.43	138.68		622	849.99	196.11	198.03	195.23	303.37	303.17	304.26	486.47	482.01	482.47		622	883.6	188.86	194.57	196.79	204.43	198.86	201.2	268.79	266.83	262.65		622	892.12	246.04	241.13	241.13	240.68	239.86	242.48	236.55	236.4	231.75		622	882.76	490.99	496.35	506.34	577.92	577.2	588.74
622.5	1326.6	146.24	159.19	140.07		622.5	846.41	196	198.35	194.01	302.99	300.59	301.69	485.74	480.56	482.53		622.5	884.41	189.12	195.44	194.4	203.15	197.42	199.74	266.93	265.52	261.6		622.5	890.53	245.81	238.94	240.65	237.98	238.04	241.98	236.81	234.94	229.76		622.5	880.14	489.6	493.87	504.27	576.29	575.5	587.73
623	1322	146.19	158.27	140.81		623	845.6	194.94	196.54	193.25	301.85	299.4	298.49	483.35	478.49	479.89		623	887.21	190.94	195.27	193.34	201.4	197.52	198.02	264.96	262.86	260.99		623	889.07	245.05	236.88	240.56	236.48	237.71	240.43	235.94	233.22	228.31		623	877.86	488.76	490.29	500.86	573.37	576.61	585.21
623.5	1314.6	142.71	154.71	137.71		623.5	840.61	190.61	191.91	189.01	298.21	294.61	292.11	477.41	471.82	473.22		623.5	883.91	189.81	191.91	189.21	196.71	195.81	194.91	261.71	257.51	258.51		623.5	887.01	240.11	232.21	236.71	232.31	233.61	234.62	232.11	229.61	224.11		623.5	872.41	485.01	484.81	494.12	568.11	575.2	578.52
624	1308	138.23	150.71	132.17		624	834.77	186	187.71	184.48	294.43	287.97	286.17	470.62	466.43	465.82		624	875.88	187.37	187.83	185.37	192.03	193.08	192.23	259.03	252.17	255.6		624	882.08	233.88	228.11	231.85	229.43	228.51	227.94	229.43	226.28	220.34		624	866.4	480.11	479.77	487.37	561.28	572.94	572.11
624.5	1306.6	136.08	148.68	128.56		624.5	832.28	183.87	184	183.4	292.84	284.71	284.05	465.07	465.59	460.46		624.5	868.19	186.8	185.87	183.65	191.37	192.4	191.79	257.65	250.05	254.99		624.5	876.5	230.16	227.01	228.55	228.05	227.76	226.21	228.61	226.53	220.16		624.5	862.56	476.19	475.79	485.07	557.91	570.71	567.81
625	1304.3	134.77	146.31	124.53		625	828.46	182.18	181.75	182.95	290.25	281.71	283.46	461.23	463.28	455.87		625	859.93	184.97	184.49	180.91	190.52	190.94	191.55	255.54	248.41	253.31		625	872	227.34	225.55	224.96	226.55	226.87	225.46	227.49	226.66	220.84		625	857.52	471.97	473.06	483.17	554.93	566.65	563.38
625.5	1302.3	134.53	145.51	122.93		625.5	823.19	183.35	182.38	183.95	288.37	280.69	283.87	460.81	462.23	453.19		625.5	853.23	184.65	184.93	180.25	191.27	190.38	192.4	254.91	249.23	252.29		625.5	866.91	226.56	226.55	223.23	226.96	228.47	225.95	227.12	226.93	222.57		625.5	853.55	471.8	473.55	482.56	553.11	564.7	559.82
626	1301.7	134.05	143.83	122.8		626	816.83	184.3	181.88	184.78	285.66	279.92	283.65	459.45	460.9	451.57		626	849.03	184.17	185.15	180.35	191.63	190.35	192.98	253.93	247.78	250.93		626	863.3	224.75	227.5	223.07	225.73	228.72	226.78	224.31	226.33	223.43		626	850.46	472.74	474.85	481.57	552.02	562.8	555.11
626.5	1298.9	134.6	143.16	123.6		626.5	810.83	186.08	183.56	185.36	283.4	280.16	282.76	459.84	458.64	451.4		626.5	847.08	184.8	186.68	182.52	191.64	191.72	194.68	252.64	246.08	249.64		626.5	862	224.32	227.84	224.68	226.04	228	226.72	222.6	225.68	223.28		626.5	847.56	475.81	475.92	481.08	550.48	562.8	551.44
627	1294.5	138.64	145.21	128.27		627	805.32	189.81	188.83	187.41	284.58	282.2	285.23	461.36	457.57	454		627	847.77	187.61	190.62	186.83	193.19	195.84	198.62	254.19	246.37	251.61		627	858.66	226.2	230.21	227.81	228.4	229.17	228.19	225.61	226.17	225.39		627	846.34	481.57	478.38	481.96	552.39	564.34	552.2
627.5	1288.1	141.42	146.21	132.94		627.5	801.2	190.76	191.1	188.7	283.59	282.96	287.32	459.49	456.43	454.72		627.5	846.34	188.56	192.07	188.86	193.03	198.27	200.5	253.79	245.13	252.25		627.5	850.01	226.73	231.18	228.68	228.76	228.27	228.13	226.86	224.4	224.89		627.5	842.78	479.85	477.4	479.83	552.02	560.44	552.81
628	1280.5	144.42	150.91	138.98		628	802.1	194.68	195.3	193.26	286	286.7	290.53	461.06	458.1	457.39		628	848.06	192.48	195.04	193.08	195.51	201.79	204.79	256.11	248.73	253.66		628	845	229.97	233.84	230.86	232.59	231.88	231.19	230.9	225.75	226.82		628	840.77	481.17	477.67	481.68	555.75	557.25	557.87
628.5	1271.5	146.8	154.87	144.6		628.5	802	198.27	197.6	197.33	289.27	289.67	292.4	462.2	458.4	456.73		628.5	847.73	195.27	196.27	196.27	198.93	204.2	207.2	260.34	253.4	255.07		628.5	837.33	233.53	236.93	232.93	234.6	234.93	235.33	234	226.6	229.6		628.5	837.2	482.73	476.93	482.07	560.33	551.46	562.93
629	1255.2	142.76	152.37	143.13		629	794.69	194.74	193.54	195	285.56	285.41	285.69	457.05	454.29	448.91		629	838.68	191.87	190.53	193.07	196.6	199.25	202.43	259.81	252.43	250.23		629	826.65	230.47	234.95	229.67	230.16	231.84	233.37	230.16	221.96	225.94		629	828.56	478.21	470.4	475.77	556.96	540.57	559.54
629.5	1237.2	139.56	150.26	141.76		629.5	788.89	192.82	191.82	193.53	283.12	281.79	280.19	453.31	451.86	442.61		629.5	833.39	190.8	188.32	191.7	195.16	195.88	199.41	259.38	251.26	247.34		629.5	820.83	228.38	233.26	227.52	228.48	229.39	232.4	227.76	220.42	224.22		629.5	821.25	476.9	466.59	472.11	555.19	534.37	556.15
630	1219.7	136.77	146.01	138.28		630	779.38	188.27	189.63	187.57	279.59	276.74	273.03	447.54	447.67	433.64		630	826.29	188.37	184.61	187.93	191.81	191.87	194.42	256.65	246.57	244.06		630	812.48	225.39	229.07	224.06	224.59	223.97	229.34	225.03	217.67	221.78		630	812.08	473.13	461.92	465.97	549.52	529.46	547.56
630.5	1203.8	134.13	142.02	134.13		630.5	768.35	183.89	187.45	181.35	275.81	271.67	266.95	442.79	442.77	428.32		630.5	820.78	185.94	180.52	183.69	186.77	187.71	189.6	252.14	239.72	240.84		630.5	807.91	221.51	224.91	219.88	221.34	218.28	223.74	222.53	213.93	218.52		630.5	803.72	469.11	458.94	460.39	541.17	527.08	538.09
631	1191.7	133.3	140.8	133.3		631	762.32	182.35	186.9	178.11	275	269.15	265.05	441.89	439.56	426.11		631	818.8	185.74	180.24	182.3	185.05	186.8	188.6	248.41	235.31	240.99		631	805.8	221.19	223.25	217.55	221.59	215.06	220.01	221.4	213.4	217.05		631	798.57	467.75	459.64	459.05	535.76	527.99	533.31
631.5	1188.4	135.13	142.14	133.78		631.5	761.02	183.93	187.96	178.38	276.93	272.26	267.69	445.27	439.01	426.76		631.5	818.03	188.69	181.75	184.32	187.89	188.53	190.53	248	236.53	244.66		631.5	806.56	224.48	224.93	220.28	225.45	214.41	220.18	224.47	215.9	218.73		631.5	796.46	468.38	462.5	460.93	534.24	531.85	533.76
632	1185.9	135.2	141.63	133		632	757.16	185.07	185.99	180.21	276.46	271.13	269.44	444.92	435.98	426.81		632	812.9	188.96	180.67	183.12	189.71	189.27	189.19	246.36	236.64	245.03		632	803.33	225.2	223.93	220.94	227.37	212.5	219.23	225.03	218.12	217.9		632	791.09	465.76	461.87	460.73	531.16	533.71	535.36
632.5	1185.6	135.36	142.34	132.61		632.5	755.61	186.18	184.92	182.36	275.49	271.19	271.38	443.44	433.38	428.58		632.5	807.44	187.88	181.31	181.49	192.05	190.38	187.89	246.13	238.89	245.28		632.5	798.58	225.59	223.68	222.45	229.13	212.23	219.79	225.51	221.76	217.32		632.5	789.21	464.52	462.43	460.79	530.62	535.36	539.4
633	1187	135.12	143.8	131.52		633	754.52	188.36	184.56	185.4	275.12	272.28	272.6	442.24	432.16	430.88		633	804.64	187.76	182.16	180.4	193.88	192.44	186.56	248.56	241.44	245.64		633	797.24	226.2	224.64	225.12	230.36	214.17	219.92	225.88	225.04	217.44		633	787.64	465	463.16	461.64	531.96	535.6	542.56
633.5	1183.3	131.86	142.73	129.57		633.5	752.08	187.21	182.12	184.24	273.08	268.68	269.01	437.03	428.41	429.32		633.5	800.41	183.52	180.28	177.39	192.24	191.37	182.74	248.87	240.37	243.52		633.5	794.39	223.59	221.94	224.21	226.94	215.36	216.34	221.72	224.37	214.83		633.5	783.74	464.26	461.77	459.68	530.08	531.68	541.24
634	1179.5	130.4	144.25	129.42		634	753.77	187.61	181.79	183.58	272.56	268.57	267.99	435.61	427.19	430.36		634	799.75	181.61	181.39	177.41	192.01	191.6	182.45	251.01	241.99	244.18		634	795.62	222.79	222.17	226.43	223.94	217.42	215.55	219.55	223.58	215.42		634	783.1	466.16	462.38	459.99	529.54	530.16	541.78
634.5	1172.8	130.3	145.8	130.35		634.5	753.09	187.36	181.55	182.47	271.01	267.21	267.85	435.61	427.19	428.03		634.5	797.17	181.61	180.56	177.8	192.05	191.11	184.59	250.81	241.61	243.6		634.5	796.5	222.16	220.81	227.35	221.17	217.85	213.47	217.56	222.36	215.81		634.5	779.02	464.37	461.5	459.36	526.92	528.81	540.51
635	1165.5	130.64	146.16	131.44		635	754.73	186	182.04	180.34	268.89	266.09	269.19	434.22	429.31	424.27		635	793.51	181.46	179.2	178.35	191.51	189.6	186.99	249.78	241.36	243.42		635	796.8	221.95	218.87	227.2	219.84	217.31	212.71	217.26	220.82	215.66		635	775.87	461.21	460.93	459.24	524.43	528.75	538.82
635.5	1162.2	132.87	148.07	132.87		635.5	757.47	186.67	184.27	180.47	267.8	267.27	272.88	434.67	432.94	424.2		635.5	790.86	183.74	180.14	179.94	191.27	190.67	190.68	250	242.74	243.07		635.5	797.2	224.21	219.61	227.87	221	217.2	215.41	219.27	221.27	217.54		635.5	775.67	459.26	460.73	462.68	526.28	531.27	540.21
636	1156.1	133.78	147.74	132.32		636	755.93	185.59	184.47	179.92	266.92	266.57	273.29	432.88	432.26	422.66		636	787.38	184.6	178.84	179.69	189.79	189.79	191.62	247.71	241.79	241.59		636	794.4	224.47	220.58	224.85	219.44	215.79	214.44	219.29	219.48	217.14		636	776.35	456.35	458.68	465.06	528.11	530.61	539.76
636.5	1152.8	133.32	145.09	130.74		636.5	754.73	185	185.06	180.79	267.69	266.2	271.94	429.59	430.76	422.83		636.5	785.64	185.73	178.48	179.24	188.45	188.31	190.87	247.24	243.19	241.84		636.5	791.61	224.76	221.62	223.07	217.21	216.38	213.38	218.74	217.74	216.51		636.5	776.58	455	455.86	466.82	532.68	529.38	538.47
637	1151	131.74	143.57	129.46		637	750.91	184.39	185.05	182.78	268.35	265.52	270.48	426.74	428.86	425.18		637	784.71	186.57	178.46	178.86	186.32	186.17	188.37	246.68	244.94	241.89		637	787.96	223.36	221.55	220.94	214.42	215.65	212.09	217.71	216.4	216.99		637	775.48	454.39	450.63	466.08	535.34	528.46	535.97
637.5	1146.4	129.28	143.12	127.28		637.5	745.72	182.9	183.7	183.62	267.7	264.52	267.26	424.9	423.63	425.5		637.5	782.01	185.91	176.7	176.99	185.01	182.57	184.56	244.7	245.53	241.82		637.5	782.45	220.38	220.58	218.58	211.99	214.71	209.08	216.6	214.6	216.02		637.5	773.3	453.31	444.43	462.55	533.75	527.32	530.6
638	1148.1	130.26	145.79	128.26		638	744.62	184.26	185.79	185.76	269.06	267.78	267.08	427.05	423.46	426.57		638	784.98	187.96	178.94	178.41	186.96	183.26	184.48	246.99	248.83	244.01		638	782.66	221.12	220.93	220.83	214.58	217.34	210.5	218.06	216.79	218.89		638	772.61	455.65	442.8	460.91	531.82	531.02	526.74
638.5	1146	130.8	147.17	129.55		638.5	745	185.55	187.54	186.02	268.47	269.93	266.83	427.99	425.13	426.43		638.5	787.13	187.85	180.18	180.51	187.6	183.99	184.05	246.86	249.8	245.17		638.5	784.9	220.85	220.63	221.8	216.92	217.63	212.14	218.98	217.6	220.93		638.5	772.4	456.97	442.99	458.73	528.77	532.39	523.75
639	1136	127.97	142.61	127.42		639	740.65	181.72	183.88	180.78	262.23	266.6	260.74	424.23	418.19	420.46		639	784.22	183.43	177.23	177.71	184.15	181.77	180.77	242.45	244.55	241.12		639	779.94	215.79	215.8	217.48	213.42	214.31	208.82	214.72	212.32	216.4		639	764.43	450.2	439.63	451.99	522.06	526.26	516.14
639.5	1135.3	127.8	141.16	128.97		639.5	742	182.91	185.47	179.23	263.13	268.73	260.77	427.19	420.01	421.09		639.5	788.4	183.82	180.19	179.99	185.29	184.68	183.39	244.46	245.47	241.87		639.5	781.87	217.17	215.58	219.51	214.82	216.22	211.24	215.77	213.07	216.25		639.5	764.31	450.27	445.81	453.29	522.91	526.53	516.17
640	1134.8	127.22	139.36	129.48		640	741.88	183.8	184.68	177.91	264.28	267.45	260.82	428.55	421.4	421.6		640	788.76	183.16	180.74	180.77	185.11	185.97	183.82	245.72	244.68	241.31		640	780.85	217.11	215.2	219.71	214.74	216.14	213.63	215.82	212.16	214.62		640	763.11	450.17	449.87	453.11	523.57	525.13	517.15
640.5	1132.5	125.85	136.71	128.61		640.5	738.81	181.28	180.22	175.04	261.68	263.29	258.04	428.48	417.3	418.76		640.5	782.64	179.72	178.98	178.08	182.39	184.22	181.51	244.22	240.53	237.33		640.5	774.17	214.71	212.21	216.68	212.19	214.07	211.44	211.62	208.56	210.45		640.5	758.19	447.01	447.33	448.66	518.99	522.31	514.88
641	1138.6	127.8	139.6	130		641	742.59	183.6	181.6	177.6	264.79	264.8	262.79	434.19	419.79	421.2		641	783	181.2	182.99	180.99	185.39	187.2	184	247.59	242.6	239.2		641	775.4	219.59	214.6	219.99	215.19	218.19	215.59	212.8	211	212		641	762.79	452.99	451.79	450.8	519.2	527.59	518.39
641.5	1137.4	130.56	140.87	130.72		641.5	743.28	184.18	180.7	179.52	264.65	264.31	263.94	432.74	418.97	422.02		641.5	782.36	182.71	182.9	182.31	187.2	189.03	184.51	247.58	241.74	240.07		641.5	775.62	219.94	216.33	220.58	213.7	219.11	216.76	212.66	212.82	212.31		641.5	762.46	455.78	453.27	449.54	516.72	528.42	520.36
642	1130.2	130.23	139.43	130.06		642	743.6	182.1	178.3	178.86	260.46	262.78	261.53	428.9	415.51	419.51		642	778.28	181.43	180.33	181.2	187.28	188.57	183.9	245.33	239.5	239.77		642	773.61	217.78	216.21	218.66	210.96	217.58	212.51	210.35	211.4	211.12		642	759.48	453.11	452.13	447.55	512.31	527.25	519.61
642.5	1126.1	131.26	140.71	130.48		642.5	745.87	182.03	179.87	180.41	260.36	263.84	262.24	425.37	416.52	419.38		642.5	778.51	183.34	181.29	183.21	189.67	190.69	186.74	246.79	241.95	242.9		642.5	774.81	219.34	218.42	220.21	211.44	219.01	212.38	213.15	213.67	213.14		642.5	760.59	453.24	453.72	450.22	513.82	530.37	519.68
643	1123.8	132.84	142.44	131.67		643	747.37	182.4	181.54	181.77	261.9	264.46	262.53	423.32	419.85	420.03		643	777.55	185.44	182.23	184.4	192.51	192.3	189.01	248.54	246.49	246.45		643	775.83	220.26	221.71	221.23	213.24	221.04	212.36	217.35	216.85	215.57		643	762.5	453.7	455.87	454.01	516.94	533.01	520.54
643.5	1122	131.03	142.03	130.18		643.5	744.54	179.92	180.03	180.22	260.65	261.94	260.24	420.77	419.87	415.76		643.5	772.91	183.39	181.62	183.01	191.56	190.78	188.03	246.12	248.13	246.26		643.5	773.8	218.77	219.72	219.8	212.67	220	209.39	217.68	215.3	216.27		643.5	762.85	451.41	452.71	455.31	515.86	532.76	519.19
644	1122.2	131.5	143.01	129.95		644	742.99	178.35	181.01	181.12	261.91	260.75	261.57	421.03	421.87	415.1		644	770.79	183.2	182.21	183.3	190.8	190.61	188.5	244.6	251.27	247.92		644	773.54	218.3	217.84	219.95	214.52	220.05	209.56	219.51	217.87	217.86		644	764.63	451.81	451.21	457.86	517	531.38	519.15
644.5	1122.8	130.27	144.11	130.12		644.5	741.61	178.11	181.64	182.41	261.96	259.95	263.48	423.49	424.17	414.65		644.5	768.29	182.27	181.77	182.95	189.77	190.73	187.64	243.38	252.92	249.59		644.5	772.33	217.95	215.58	220.12	216.28	219.36	210.23	220.21	219.89	218.41		644.5	766.72	451.93	452.08	459.2	515.78	526.98	519.51
645	1118.3	128.52	143.46	129.8		645	739.24	177.19	180.05	181.93	258.97	257.71	263.26	422.38	424.06	412.18		645	763.42	179.31	179.25	180.71	187.52	188.85	186.59	239.84	250.44	248.45		645	770.45	216.12	212.31	218.99	216.19	216.51	208.85	219.19	219.32	217.25		645	763.96	448.56	450.37	458.25	512.37	519.67	518.18
645.5	1117.7	131.92	145.86	133.69		645.5	739.79	180.87	182.08	185.34	259.06	258.42	266.54	424.63	426.63	412.64		645.5	762.15	179.82	180.72	180.18	189.83	190.68	189.41	241.46	251.35	250.99		645.5	771.39	217.9	213.52	220.19	219.72	217.02	211.59	221.1	222.19	219.46		645.5	764.39	448.09	451.17	459.92	514.76	516.36	519.9
646	1117.3	134.88	147.47	136.8		646	740.67	185.04	184.11	187.91	259.13	260.58	269.56	425.69	427.7	414		646	762.34	180.56	183.88	180.54	192.06	192.29	191.42	244.2	251.85	251.77		646	770.71	221.06	217.21	222.66	222.64	218.16	215.13	221.93	223.45	220.93		646	763.79	451.13	453.89	461.25	517.33	515.38	521.78
646.5	1115.3	135.84	146.2	136.8		646.5	738.8	185.52	183.38	186.88	258.34	260.7	269.02	424.36	423.77	414.3		646.5	759.2	180.68	185.26	180.18	193.02	190.96	191.66	244.5	250.22	249.24		646.5	769.62	221.84	219.38	223.38	223	217.92	214.52	221.14	222.12	220.02		646.5	761.56	453.13	455.28	459.5	518.96	516.05	521.78
647	1116.8	136.71	146.1	136.39		647	737.3	186.82	184.31	186.7	258.4	262.32	268.7	423.9	420.69	415.41		647	758.21	183.02	187.72	181.72	194.51	190.71	191.7	245.91	250	248.91		647	770.02	223.22	220.62	224.41	223.2	218.3	215	220.49	222.71	219.8		647	762.02	456.84	458.34	459.72	520.82	520.45	522.71
647.5	1114.6	134.27	142.98	132.12		647.5	735.48	185.21	182.79	183.07	255.44	261.05	265.35	419.83	416.12	413.5		647.5	755.58	183.05	185.73	181.94	192.27	187.98	188.3	244.16	246.75	246.67		647.5	767.35	221.56	218.53	222.99	220.53	215.24	212.04	216.12	220.13	216.41		647.5	760.99	456.93	459.63	458.16	518.5	521.08	520.61
648	1112.3	132.27	141.24	129.12		648	733.69	183.46	181.44	179.56	254.39	258.9	262.15	415.61	413.3	411.49		648	751.62	183.53	183.12	182.53	189.53	186.06	185.89	242.46	243.92	245.97		648	764.15	220.04	215.73	221.27	217.92	212.52	208.95	212.56	217.7	213.7		648	760.39	454.35	459.03	455.35	514.61	521.14	517.19
648.5	1109.6	136.07	142.12	130.93		648.5	734.12	185.28	183.85	179.55	257.31	259.05	261.81	412.73	417.44	412.72		648.5	752.33	186.63	184.15	184.91	189.8	187.99	186.55	243.17	244.52	248.91		648.5	763.89	222.12	215.6	221.07	218.07	213.09	210	213.25	218.52	216.73		648.5	759.35	454.16	460.15	457.68	513.71	523.29	516.36
649	1103.1	138.48	142.15	132.48		649	734.62	186.07	184.75	179.75	258.95	256.8	261.42	411.34	420.16	412.75		649	754.15	187.69	184.75	186.42	190.41	190.09	187.02	243.89	244.68	250.01		649	762.79	221.46	216.35	221.09	217.68	213.29	210.82	214.69	218.48	218.62		649	755.72	453.42	459.66	458.06	511.66	522.12	515.28
649.5	1098.3	140.57	143.64	135.01		649.5	736.38	187.26	186.68	182.33	262.44	257.02	263.77	412.99	423.71	414.68		649.5	756.77	190.5	188.13	189.1	192.59	193.22	189.48	246.7	246.88	250.69		649.5	762.33	221.42	219.11	223.9	219.15	216.53	213.5	218.66	219.95	222.24		649.5	753.52	456.75	458.85	457.8	511.18	521.53	516.86
650	1092.1	139.24	141.89	134.64		650	732.73	186.44	186.34	183.15	261.39	253.88	261.23	411.54	423.44	412.99		650	757.25	190.19	189.1	188.04	192.04	193.49	188.99	245.94	247	246.83		650	760.79	219.49	218.39	223.44	217.34	217.65	213.04	220.35	218.59	222.85		650	750.08	458.5	455.53	455.39	509.64	518.33	516.49
650.5	1085.4	133.6	137.35	130.93		650.5	727.56	182.15	182.15	180.12	256.18	247.8	255.39	407.15	419.15	408.35		650.5	756.24	187.11	186.12	183.17	187.75	190.51	186.1	242.9	245.07	240.99		650.5	758.47	214.38	214.15	220.31	212.18	215.68	209.14	218.29	214.54	218.18		650.5	746.32	457.25	450.37	450.75	507.28	513.35	513.7
651	1083.2	131.1	135.17	129.5		651	723.7	181.03	180.8	179.1	255.5	246.7	253.06	405.57	417.43	408.97		651	756.43	186.77	185	181.37	184.8	189.53	186.2	243.5	245.17	238.2		651	757.9	214.27	212.6	218.73	210.5	214.5	207.13	215.83	213.67	216.17		651	749.47	458.83	446.03	449.27	508.73	512.97	512.3
651.5	1083.8	132.12	134.22	130.45		651.5	720.35	181.27	180.58	178.45	256.22	247.35	250.03	404.33	415.6	410.32		651.5	756.9	186.45	182.55	180.27	182.35	189.2	186.42	244.67	246.45	237.27		651.5	759.15	216.12	211.67	217.47	210.22	212.55	205.95	213.55	212.93	214.48		651.5	750.65	459	445.72	450.35	510.15	515.7	511.95
652	1085	134.39	135.41	132.13		652	721.64	181.98	180.32	178.08	257.18	248.76	249.86	405.24	415.95	412.59		652	757.98	185.97	181.34	180.98	181.83	189.78	187.26	247.42	247.66	238.1		652	762.02	218.16	212.84	218.53	210.95	210.87	206.66	212.68	213.84	213.14		652	751.68	458.54	447.76	453.11	512.44	519.17	512.9
652.5	1087	137.91	138.83	134.84		652.5	725.07	185.23	182.29	179.73	259.33	252.11	252.87	411.19	417.61	416.27		652.5	760.76	186.74	183.04	183.76	184.2	191.77	189.01	252.06	249.57	241.27		652.5	764.93	221.83	216.9	221.09	213.4	211.14	209.83	214.49	216.33	214.37		652.5	755.11	458.83	450.8	456.87	515.56	523.27	516.54
653	1087.8	139.79	141.58	136.39		653	728.77	186.79	183.99	180.99	259.6	254.39	254.99	415.18	418.2	415.81		653	762.79	185.41	184.19	184.99	186.58	192.99	189.4	254.98	250.59	243.59		653	765.2	223.99	219.19	222.99	214.4	211.8	212.98	215.99	216.6	215.59		653	755.8	457.61	454.97	458.19	516.99	525.98	519.58
653.5	1087.7	138.6	142.8	136.2		653.5	730.69	186.56	185.16	180.36	257.48	253.68	255.36	417	419.16	413.97		653.5	761.53	183.48	185.4	185.36	188.44	192.48	188.48	255.68	250.68	244.48		653.5	763.17	224.6	220.84	224.84	213.4	211.04	214.52	216.56	216.48	216.12		653.5	757.96	454.32	457.04	457.52	518.2	524.88	520.6
654	1089.9	138.93	144.25	137.33		654	729.89	187.77	187.57	180.69	257.08	254.57	255.36	419.33	419.88	413.49		654	759.52	183.16	186.77	186.73	191.17	192.96	189.21	256.49	251.57	246.73		654	761.48	226.28	223.73	225.96	213.97	212.01	215.73	217.77	216.88	217.97		654	757.8	455.05	458.08	457.61	519.41	524.65	522.13
654.5	1095.1	140.72	147.25	139.85		654.5	731.19	190.65	191.29	183.57	258.16	257.69	256.19	420.87	421.08	415.16		654.5	756.97	185.33	189.53	189.97	195.26	195.37	191.49	258.52	254.81	250.21		654.5	763.53	228.81	228.42	228.37	217.09	215.13	218.73	220.29	219.78	220.61		654.5	757.31	459.74	460.37	460.86	521.2	527.17	525.49
655	1097.1	140.48	147.8	140.56		655	727.07	192.01	191.68	184.04	256.86	258.08	253.85	419.59	419.86	414.68		655	753.78	187.1	190	190.92	196.69	196.32	191.8	257.3	254.95	250.92		655	764.16	228.95	230.74	229.16	218.12	215.11	218.88	221.09	221.77	220.68		655	754.89	462.79	460.51	463.75	521.2	527.15	527.01
655.5	1096.2	140.39	147.8	140.39		655.5	724.61	192.19	190.6	184.02	254.18	258.41	251.79	419.81	416.94	415.01		655.5	753.03	188.64	189.84	190.79	195.99	197.82	192.41	256.61	253.19	251.21		655.5	763.38	228.39	230.39	227.38	218.42	214.6	218.81	222.43	223.42	220.2		655.5	748.76	465.24	458.98	465.8	521.2	526.6	528.2
656	1091.5	138.74	146.67	139.05		656	724.54	190.87	189.67	184.83	252.32	258.16	250.49	419.89	412.18	414.45		656	754.47	190.27	191.43	188.9	194.27	198.27	192.43	256.51	251.78	250.89		656	761.03	227.14	228.5	225.23	218.89	213.76	218.76	223.47	224.27	219.78		656	745.36	466.87	457.45	464.92	520.54	525.25	527.74
656.5	1080.7	132.45	140.77	133.68		656.5	719.74	184.54	183.51	180.42	246.82	252.23	245.45	414.77	405.88	407.51		656.5	752.39	185.85	186.94	182.62	188.03	194.11	188.11	253.02	244.55	246.19		656.5	751.61	221.57	221.37	218.91	213.34	208.08	213	219.39	219.51	215.48		656.5	739.51	462.2	453.48	457.98	515.65	517.55	522.09
657	1071.8	128.25	136.45	129.62		657	717.15	179.52	178.59	176.95	243.73	248.2	242.5	410.95	402.07	403.35		657	750.07	181.65	182.85	179.27	182.49	190.25	184.87	251.23	239.35	242.95		657	743.77	217.7	216.75	214.5	208.19	204.4	209.33	216.9	214.85	212.73		657	735.22	458.9	449.67	450.79	511.95	512.35	517.35
657.5	1067.4	125.8	134.67	127.57		657.5	716.6	177.33	175.67	175.47	243.8	246.7	241.8	408.3	400.67	401.04		657.5	748.67	179.7	180.07	178.53	179.1	187.64	183.47	250.77	237.87	241.8		657.5	740.47	216.67	214.77	213.53	206.27	204.07	207.4	217.03	212.07	211.63		657.5	735.67	459.87	448.1	447.44	510.47	511.53	516.2
658	1063.3	124.58	132.36	124.79		658	713.14	175.37	172.12	172.55	242.64	243.76	240.36	403.95	401.26	398.41		658	746.98	177.82	175.76	177.81	176.39	184.56	181.78	248.74	235.99	239.96		658	737.44	215.18	212.19	210.96	203.39	203.63	204.34	215.97	208.53	209.59		658	736.87	457.56	447.81	446.82	509.86	511.34	514.38
658.5	1062	124.48	131.59	124.97		658.5	712.36	174.89	170.29	171.68	244.71	243.37	239.88	403.08	403.66	399.57		658.5	747.07	179.26	174.94	178.97	177.01	183.83	182.01	247.54	236.51	239.19		658.5	739.98	215.41	212.28	210.43	203.53	205.02	203.23	215.82	207.17	209.88		658.5	740.24	457.37	449.1	448.02	512.45	516.73	515.04
659	1065.7	126.53	132.11	126.8		659	717.79	175.36	171.38	172.93	247.95	244.67	240.96	404.33	407.02	401.65		659	749.47	182.8	176.18	181.67	180.13	184.85	185.22	248.25	239.31	239.45		659	745.8	217.38	213.09	211.62	205.47	207.09	203.45	217.27	209.44	211.4		659	745.33	459.18	453.04	450.18	516.24	521.6	519.88
659.5	1069.4	128.49	132.39	127.83		659.5	724.54	175.45	173.02	174.28	250.08	243.87	241.43	405.55	409.87	402.36		659.5	752.64	184.83	178.59	181.74	183.38	185.43	187.55	248.7	239.72	240.55		659.5	749.12	217.37	212.72	211.66	206.83	207.97	202.52	216.47	211.81	212.56		659.5	747.42	459.17	456.31	451.17	519.9	522.89	523.58
660	1075.7	129.88	134.13	130.27		660	733.55	176.82	175.67	177.74	252.53	245.16	243.7	408.44	413.88	404.53		660	757.42	187.27	182.17	182.28	186.67	187.53	190.27	250.05	241.36	244.11		660	754.13	220	214.36	213.5	207.91	208.91	203.65	216.4	215.17	215.4		660	750.4	461.47	459.5	452.96	524.48	524.62	529.75
660.5	1081.7	130.93	135.74	132.12		660.5	739.8	177.33	179.23	180.54	252.61	246.27	246.37	410.79	415.27	406.8		660.5	762.33	189.34	184.77	183.47	189.39	188.29	192.3	250.85	243.1	247.01		660.5	757.07	222.94	215.89	216.43	208.78	210.13	206.35	215.81	218.15	216.92		660.5	752.11	462.69	461.54	454.84	526.98	523.32	535.15
661	1078.7	128.69	133.84	129.64		661	738.23	175.24	179.29	179	248.14	242.99	245.45	410.15	411.44	406.4		661	764.9	187.59	183.39	180.04	189	185.59	189.44	247.09	240.44	246.8		661	754.09	221.45	213.35	216.75	207.89	208.19	204.95	210.99	216.49	214.24		661	750.85	460.15	460.1	455.75	526.04	517.34	533.59
661.5	1074.1	125.82	131.33	126.62		661.5	732.6	172.91	178.07	177.44	245.15	240.78	244.76	408.53	406.76	406.02		661.5	765.65	185.71	180.45	177.65	188.85	183.44	186.6	244.22	238.2	245.51		661.5	753.78	220.76	212.82	216.55	206.4	206.85	203.78	206.67	214.13	209.8		661.5	755.38	458.44	461.02	458.02	524.22	515.67	532.16
662	1072.1	125.07	130.47	126.14		662	730.48	172.54	178.4	176.21	244.47	240.34	245.73	408.59	404.42	408.44		662	766.46	184.55	179.14	178.07	190.45	182.47	186.6	244.39	237.81	245.01		662	757.04	221.07	214.85	217.99	206.53	208.45	203.87	205.27	213.67	207.55		662	762.22	459.31	465.7	461.64	524.66	517.84	533.52
662.5	1070.9	123.94	129	124.63		662.5	728.8	171.71	176.86	173.91	243.37	238.46	244.97	407.6	401.54	408.17		662.5	764.37	181.6	176.23	177.14	189.63	181	185.06	244.26	236.91	243.43		662.5	758.69	219.11	215.06	217.03	205.23	207.28	201.74	204.31	212.57	205.28		662.5	765.69	460.69	468.54	462.91	523.63	519.66	532.8
663	1071.2	124.5	129.73	125.12		663	726.32	171.16	175.49	173.37	241.71	237.21	244.77	405.39	400.69	404.81		663	762.36	180.11	173.51	175.96	186.61	180.21	184.95	244.41	236.57	242.03		663	757.58	216.91	216.59	214.69	202.91	206.12	200.77	204.47	211.29	203.82		663	765.44	459.18	468.24	461.67	520.68	520.27	530.83
663.5	1085.7	129.62	135.47	130.72		663.5	735.8	177.43	180.42	180.03	247.38	244.96	251.17	412.59	409.39	411.83		663.5	768.78	185.68	179.13	182.07	190	187.33	190.77	251.53	243.39	249.53		663.5	764.07	222.22	223.53	219.88	208.27	211.41	207.17	212.9	216.06	211.39		663.5	772.3	465.93	475.2	469.99	529.03	528.28	538.28
664	1095.5	132	137.72	133.03		664	741.32	180.68	182.62	183.88	250.71	251.2	253.54	416.69	414.69	413.78		664	771.74	188.99	182.49	184.05	190.37	190.51	193	254.62	247.59	252.52		664	766.69	224.23	227.17	222.82	210.99	212.37	210	217.85	217.63	216.32		664	772	468.92	475.38	474.65	531.86	531.49	540.57
664.5	1103.5	135.52	140.52	135.59		664.5	747.91	185.05	185.79	188.25	254.52	258.24	255.86	421.25	421.71	415.86		664.5	775.38	193.25	187.18	186.52	192.79	194.32	197.45	257.79	251.59	256.25		664.5	770.72	228.38	231.92	227.05	215.52	215.45	213.52	222.65	220.46	222.64		664.5	773.99	472.25	477.19	480.38	533.99	535.52	542.46
665	1114.7	141.26	145.2	140.37		665	759.32	192.44	192.32	195.64	262.88	268.51	262.47	430.4	432.09	424.05		665	782.15	201.16	196.05	192.93	201.05	202.16	205.39	265.53	259.71	265.2		665	779.42	237.77	239.62	235.68	223.39	223.88	220.3	229.7	226.23	232.54		665	781.73	482.03	485.77	490.49	541.88	544.57	551.66
665.5	1114.7	143.49	146.9	141.89		665.5	763.63	194.47	194.26	196.57	264.8	271.98	264.41	431.93	435.45	423.89		665.5	782.11	204.14	200.32	194.46	204.75	204.49	209.1	268.87	262.36	267.43		665.5	780.89	241.15	241.23	238.8	224.98	226.86	221.85	231.16	227.67	235.06		665.5	780.69	483.96	486.65	490.62	542.58	545.3	554
666	1108.2	140.85	144.5	139.62		666	759.93	191.76	191.36	191.88	260.9	267.69	260.65	426.52	432.04	418.56		666	777.01	202.46	198.3	191.82	203.42	202.22	206.7	266.26	257.8	264.05		666	774.29	239.61	237.64	234.85	220.22	223.59	218.86	226.33	224.8	231.73		666	775.14	479.13	483.66	483.52	538.82	542.27	549.84
666.5	1103.1	137.18	141.44	137.26		666.5	754.92	188.75	188.17	186.9	257.19	262.93	258	421.1	427.32	415.83		666.5	773.59	199.66	194.97	189.55	201.71	200.51	203.09	263.37	254.07	260.75		666.5	766.92	235.92	233.01	231.09	214.13	218.53	216.43	221.97	221.44	226.99		666.5	771.18	474.86	481.04	478.66	537.94	537.26	545.58
667	1100.1	133.74	139.21	134.81		667	752.14	186.54	185.08	182.88	254.07	259.14	256.67	418.54	423.74	413.14		667	770.87	196.15	192.67	187.21	199.48	198.81	199.28	260.81	250.88	258.27		667	764.93	231.55	228.75	228.34	210.08	213.81	214.54	220.34	219.74	223.48		667	768.14	473.2	478.94	477	539.73	534.94	541.08
667.5	1094.9	128.97	134.43	131.24		667.5	747.28	182.87	181.07	178.32	250.61	254.75	252.03	415.93	418.66	409.76		667.5	767.44	189.45	188.55	183.12	194.77	195.07	192.82	256.55	246.35	253.43		667.5	763.94	224.85	223.43	224.32	205.55	208.26	210.69	217.07	215.92	219.47		667.5	764.44	471.94	476.99	475.22	539.51	532.47	533.53
668	1093.7	128.32	133.26	131.26		668	748.81	183.71	181.44	179.14	251.31	254.61	251.85	418.82	420.46	413.07		668	767.6	187.2	188.24	183.29	194.24	195.66	191.79	256.9	248.34	253.86		668	769.64	222.98	222.65	226.12	206.15	208.3	212.31	218.22	216.51	220.02		668	766.55	476.91	477.73	478.94	541.71	533.16	534.14
668.5	1092	130.72	134.51	132.78		668.5	753.1	185.87	182.26	181.83	253.73	255.11	253.02	422.83	421.82	414.78		668.5	768.49	187.51	188.8	185.18	194.85	196.76	191.86	259.24	250.98	255.01		668.5	774.04	222.76	223.87	228.52	208.92	210.64	214.42	219.07	218.57	220.66		668.5	769.27	482.12	476.23	481.37	543.82	535.81	537.14
669	1092.9	132.94	136.23	135.23		669	756.75	187.94	183.18	184.71	256.72	255.91	255.03	424.88	423.18	417.87		669	772.2	189.14	188.34	187.63	195.55	198.21	193.24	262.43	253.34	255.69		669	776.86	223.38	226.03	230.37	211.04	214.11	216.06	220.86	220.61	221.86		669	771.89	484.43	475.2	482.95	545.83	536.86	541
669.5	1094.3	134.06	137.07	136.86		669.5	757.93	188.67	182.35	186.92	257.93	254.48	256.26	424.67	422.48	419.73		669.5	774.39	190.26	186.75	189.39	195.67	199.14	194.92	263.14	254.46	254.75		669.5	775.95	224.52	227	230.8	211.4	215.8	216.34	221.8	222.2	222.14		669.5	773.14	484.08	473.75	483.34	546.67	537.14	544.38
670	1101.3	136.09	138.2	138.57		670	760.6	190.32	182.31	189.97	259.89	253.8	258.12	425.6	422.34	419.97		670	779.6	191.77	186.54	192.2	196.09	199.69	196.77	264.37	256.49	253.86		670	773.48	227.06	228.54	231.83	212.23	217.54	216.54	223.37	222.91	223.37		670	775.06	483.74	474.89	485.43	549.34	539.4	548.32
670.5	1108	136.2	138.38	138.81		670.5	759.54	189.31	181.42	191.01	258.3	253	257.32	424.96	421.64	419.77		670.5	781.76	191.16	185.83	192.56	195.22	198.37	198.02	264.37	256.83	251.77		670.5	770.97	228.51	226.7	231.8	210.9	217.74	214.78	225.63	221.64	223.61		670.5	776.78	480.4	476.58	486.04	551.23	541.19	550.59
671	1110.4	135.79	137.39	138.49		671	757.89	186.88	181.39	190.44	255.63	252.69	255.03	423.44	421.84	418.44		671	780.19	189.48	186.3	191.34	195.14	196.99	198.04	263.24	257.15	250.74		671	769.89	230.4	224.29	231.29	208.59	216.09	213.94	225.59	221.99	223.34		671	779.49	479.69	479.35	486.39	551.09	544.76	554.36
671.5	1108.9	134.42	135.69	136.46		671.5	756.89	184.02	180.83	187.75	252.35	252.43	251.57	421.2	420.92	416.65		671.5	777.8	186.35	186.54	190	194.16	194.42	196.46	261.42	256.76	250.21		671.5	768.49	230.94	222.29	229.62	207.61	213.73	212.24	223.44	221.43	222		671.5	780.05	477.96	479.59	485.11	549.18	546.89	556.72
672	1104.5	132.77	135.15	134.76		672	756.25	181.46	181.34	184.99	249.85	252.94	248.98	419.25	420.11	416.03		672	775.59	184.11	186.42	189.09	194.08	193.42	194.5	259.64	256.42	251.85		672	767.43	230.69	221.36	227.84	209.25	211.84	210.37	221.96	222.98	220.57		672	780.76	476.84	479.24	482.27	548.36	546.51	557.08
672.5	1097.8	131.32	134.8	133.52		672.5	754.69	179.52	182.39	183.8	249.31	252.8	248	418.54	419.03	415.57		672.5	774.06	183.2	187.53	188.6	194.65	194.36	192.95	257.95	256.34	256.27		672.5	768.16	229.35	221.48	225.64	211.63	211	208.92	221.23	225.77	219.8		672.5	778.67	476.85	479.25	479.95	547.8	544.58	555.95
673	1090	128.15	132.56	129.52		673	753.04	178.04	181.44	181.58	247.8	250.75	245.15	417.82	414.96	412.16		673	771.68	180.8	187.8	187.57	193.2	193.15	190.79	253.88	253.57	258.65		673	764.88	225.09	219.57	223.36	211.36	208.96	204.69	218.96	224.96	217.33		673	772.43	475.44	477.36	476.18	545.83	540.52	551.9
673.5	1088.9	127	131.8	127.75		673.5	753.36	179.19	182.25	180.86	247.75	249.26	243.85	417.86	413.81	410.67		673.5	768.13	180.95	187.75	186.56	193.1	191.71	190.89	251.25	252.81	259.95		673.5	761.92	222.12	218.81	221.96	209.67	207.9	202.3	218.01	223.47	215.56		673.5	767.2	476.3	476.16	475.65	546.11	538.36	549.41
674	1084	126.91	131.89	127.16		674	752.26	180.15	182.66	179.36	247.51	247.24	243.22	416.19	412.07	407.95		674	764.44	181.49	187.51	184.24	192.45	190.01	191.89	250.45	251.41	260.05		674	759.7	218.95	217.5	219.72	205.56	207.51	201.12	216.96	220.4	214.54		674	760.27	476.53	475.75	475.55	544.59	537.35	546.01
674.5	1077.2	126.93	132.64	126.73		674.5	754.25	181.24	183.76	178.29	247.91	246.13	243.64	414.76	411.02	406.98		674.5	762.44	181.47	188.04	182.49	191.75	189	193.27	250.64	250.02	258.84		674.5	756.89	217.47	217.36	219.11	202.06	207.15	200.51	216.27	217.58	215.09		674.5	756.15	478.6	477.09	475.75	544.31	538.69	542.44
675	1071.2	127.5	134.5	128.3		675	755.2	181.6	184.87	177.67	248.2	246.03	244.67	411.07	410.3	407.03		675	761.17	182.07	188.07	181.87	190.77	189	194.5	251.33	248.47	256.24		675	754.47	218.56	218.3	219.23	201.4	206.83	201.8	216.03	216.17	215.93		675	753.7	479.07	477.27	474.27	544.43	540.53	540
675.5	1064.4	128.82	136.85	130.85		675.5	753.96	182.21	186.43	178.02	249.38	247.59	246.22	408.64	409.59	407.84		675.5	763.24	184.26	189.64	182.23	190.81	189.63	194.8	253.62	247.23	255.18		675.5	753.98	220.48	219.21	219.39	203.06	208.22	204.84	217.03	217.67	218.04		675.5	754.02	476.58	477.57	471.96	542.38	540.76	537.36
676	1059.2	129.58	139	133.05		676	751.77	182.82	187.78	178.78	248.62	247.58	247.31	410.22	409.42	409.92		676	764.29	186.98	191.78	183.85	191.51	191.11	195.2	254.47	248.71	254.42		676	753.16	224.05	220	219.6	205.81	209.31	206.94	218.4	220.49	220.18		676	754.89	475.44	476.13	470.18	541.29	538.89	535.82
676.5	1058.4	129.86	140.23	135.02		676.5	747.33	183.6	188.32	179.32	247.08	247.78	248.06	410.66	409.53	411.81		676.5	762.11	189.67	193.55	185.82	192.6	192.12	196.35	255.23	249.97	253.04		676.5	752.16	227.67	220.9	220.41	209.36	210.48	208.46	219.8	222.03	221.78		676.5	754.11	472.1	473.44	469.23	538.94	536.71	534.19
677	1055	129.4	138.52	135.6		677	742.23	184.22	187.71	178.95	244.57	246.22	246.37	410.82	407.49	409.65		677	757.89	190.6	192.71	186.52	192.11	191.51	195.02	254.88	250.69	251.88		677	747.31	228.23	220.32	219.11	210.28	209.74	206.77	219.68	220.94	220.46		677	750.26	466.49	468.41	468.51	534.98	532.25	531.08
677.5	1050.8	129.56	137.11	135.92		677.5	739.38	185.74	187.72	179.45	243.15	244.63	244.95	412.01	405.99	408.15		677.5	752.15	191.25	192.24	188.06	190.99	192.34	194.08	254.64	252.95	252.29		677.5	740.95	228.81	220.72	219.12	210.85	207.58	204.05	220.57	219.59	219.35		677.5	745.39	464.15	464.04	468.36	533.28	528.94	529.03
678	1044.7	130.18	135.78	136.19		678	737.17	185.98	187.17	181.19	242.98	243.78	243.97	410.77	404.57	403.95		678	746.95	191.17	191.17	189.78	191.18	193.39	194.17	254.17	252.58	252.78		678	737.37	227.97	220.77	220.18	211.17	205.76	202.18	221.18	218.78	218.17		678	740.35	462.57	461.16	467.96	529.95	528.97	527.59
678.5	1030.6	127.32	131.8	134.12		678.5	732.24	183.04	182.12	179.28	239.68	239.32	238.2	405.68	399.72	395.11		678.5	738.03	186.6	185.12	186.48	188.36	191.36	189.52	248.76	248.52	248.24		678.5	731.12	221.56	216.04	216.56	206.24	199.28	198.08	217.56	215.76	212.76		678.5	730.55	457.4	453.96	461.04	521.15	523.96	524.8
679	1021.9	125.88	130.6	132.92		679	727.7	181.28	179.88	179.35	237.2	235.57	234.68	401.93	398.68	390.89		679	731.74	185	182.57	185.2	187.88	190.64	187.92	245.72	247.48	243.85		679	728.16	217.49	214.2	215.28	203.68	197.12	196.64	215.97	215.92	210.52		679	723.14	456.04	452.28	459.36	515.49	520.85	523.04
679.5	1016.6	125.05	130.96	132.21		679.5	722.92	180.33	178.57	180.32	235.18	232.58	233.02	399.89	398.33	387.91		679.5	727.07	184.29	180.3	185.08	188.72	191	188.4	244.17	246.42	239.91		679.5	726.97	214.86	213.36	214.33	202.14	197.35	196.4	214.06	216.28	209.56		679.5	719.18	457.11	452.99	457.82	512.98	519.53	523.04
680	1010.4	122.76	129.07	129.76		680	714.76	178.27	176.12	178.99	231.22	229.24	229.53	396.89	396.43	384.87		680	722.3	181.6	177.04	183.12	186.92	189.27	186.2	242.34	244.19	235.15		680	722.63	211.13	211	212.59	198.89	196.19	194.99	211.67	214.32	209.24		680	715.37	456.97	451.99	454.8	510.12	515.43	521.32
680.5	1009.4	123.18	128.6	129.4		680.5	706.93	177.8	177.17	179.58	230.01	228.99	229	396.4	396.39	386.55		680.5	722.18	182.57	177.38	183.97	187.38	189.78	186.58	244.74	245.37	234.79		680.5	718.86	211.77	211.58	213.38	198.59	197.95	195.97	211.79	214.19	210.77		680.5	715.58	459.93	454.15	457.33	511.95	514.2	519.23
681	1009.7	125.34	129.03	130.57		681	701.82	178.19	178.47	180.32	230.83	231.34	230.23	396.65	397.09	389.2		681	721.66	183.39	178.07	184.63	188.36	190.83	188.6	247	247.1	236.63		681	718.35	214.57	213.1	212.42	198.56	199.73	197.87	211.4	214.53	211		681	717.13	463.17	454.15	457.16	513.48	515.63	517.38
681.5	1006.4	126	127.91	130.77		681.5	694.22	177.27	179.02	178.63	230.07	232.07	229.47	394.27	395.31	389.42		681.5	721	182.4	178.84	183.14	187.35	189.71	188.67	247.29	247.04	236.73		681.5	715.17	215.91	213.6	210.16	197.18	199.18	198.05	211.18	214.42	210.78		681.5	716.58	463.56	450.83	455.85	509.83	514.63	514.59
682	1006.2	127.01	128.18	132.97		682	690.24	178.75	180.86	178	231.1	233.32	230.83	393	395.36	390.58		682	721.34	183.97	180.95	181.78	189.06	189.98	190.26	248.7	248.81	237.83		682	713.62	218.37	215.62	209.51	198.03	199.25	198.7	211.47	215.81	210.62		682	715.64	463.58	449.02	455.94	506.9	512.82	513.42
682.5	1010.3	129.76	130.31	136.61		682.5	689.8	181.31	182.9	178	233.31	235.71	233.46	393.9	397.91	391.35		682.5	721.45	186.56	184.41	182.2	192.61	191.81	193.21	250.3	250.5	240.61		682.5	713.95	221.71	220.07	209.9	200.66	200.2	200	213.36	218.56	212.91		682.5	714.3	465.26	450.1	456.05	505.3	512.85	515.41
683	1015.2	133.43	133.83	140.24		683	690.37	184.83	185.47	178.57	236.45	238.66	236.08	396.66	402.01	391.97		683	723.86	190.22	188.99	184.29	196.81	193.34	195.69	253.63	252.69	245.37		683	711.73	225.24	223.65	213.6	203.85	200.78	202.28	216.45	220.9	217.96		683	716.65	468.44	454	457.33	504.81	513.37	518.27
683.5	1018.5	136.28	137.88	144.11		683.5	691.43	188.28	188.11	181.05	240.08	242.08	240.05	400.86	407.36	394.32		683.5	725.94	194.2	192.8	186.85	201.99	196.46	197.66	258.68	256.34	250.42		683.5	711.37	228.06	225.97	219.08	208.74	202.37	206.22	220.02	222.97	222.45		683.5	717.06	471.57	458.51	459.68	507.05	513.52	519.34
684	1016.3	138.53	141.6	146.47		684	692.13	189.27	188.73	183.67	242.2	244.73	241.93	401.27	410.33	393.93		684	726.87	195.4	194.13	189.13	205.27	197.07	198.07	262.67	259.33	253.8		684	711.6	228.6	227.47	223.33	211.4	203.53	209.47	221.87	224.93	224.33		684	715.13	472.47	460.73	462.13	509.47	513	519.13
684.5	1012	138.65	143.09	146.98		684.5	693.52	189.67	188.07	185.91	242.37	246.6	241.65	400.66	410.01	394.09		684.5	726.05	194.24	193.35	189.86	206.47	196.65	197.36	265.33	261.73	255.4		684.5	711.77	227.74	227.87	226.53	212.92	203.48	210.91	222.06	226.8	224.05		684.5	714.87	469.68	460.87	463.39	511.09	511.74	518.03
685	1002.7	135.79	141.71	144.88		685	692.94	187.19	185.59	185.14	239.5	245.45	239.79	397.7	403.37	392.56		685	722.47	189.9	190.25	187.48	203.99	194.51	194.88	264.79	260.62	253.53		685	711.34	224.02	226.11	225.85	212.63	202.77	209.71	219.53	226.51	220.33		685	712.68	462.52	458.1	461.05	510.71	507.87	514.65
685.5	990.37	131.36	137.56	140.74		685.5	691.14	183.49	179.89	181.16	234.41	242.27	235.4	391.7	392.66	389.09		685.5	718.67	183.87	186.67	183.89	198.83	189.63	191.47	260.94	256.54	248.98		685.5	710.49	219.18	223.23	222.67	209.31	199.51	206.65	214.98	224.03	213.38		685.5	710.91	454.41	453.38	456.56	508.23	504.43	511.25
686	984.67	127.03	132.01	136.27		686	689.96	179.27	174.49	175.07	227.39	237.31	229.65	385.09	381.27	384.91		686	712.53	177.17	182.76	177.95	192.71	184.63	188.18	254.23	250.63	243.59		686	709.11	214.39	219.51	217.35	204.61	195	201.91	210.71	218.93	206.63		686	709.06	446.65	448.89	448.87	503.56	503.4	504.61
686.5	978.77	123.33	127.84	132.58		686.5	689.54	175.87	170.98	169.64	222.92	231.94	226.25	381.64	374.04	381.28		686.5	707.81	172.64	182.52	173.41	187.17	180.64	185.67	247.79	246.46	239.12		686.5	705.72	210.09	216.12	212.22	200.02	192.44	198.64	207.73	213.92	202.46		686.5	707.15	443.6	445.02	445.24	501.11	503.28	498.22
687	975.51	121.81	125.22	130.21		687	689.98	174.79	168.71	167.22	220.41	228.24	225.21	379.7	372.49	377.14		687	705.62	170.51	183.09	171.61	183.52	178.02	183.82	243.14	243.62	236.32		687	702.05	208.5	213.13	208.62	196.04	189.44	196.51	206.6	211.7	200.3		687	704.44	444.57	440.84	442.62	500.01	503.68	495.21
687.5	976.96	122.75	125.48	131.15		687.5	693.17	176.08	170.16	167.68	221.76	227.14	226.22	382.04	375.24	375.74		687.5	704.26	171.55	184.48	171.61	184.42	178.69	184.01	242.07	243.81	236.55		687.5	699.72	210.09	212.61	208.34	195.21	189.01	196.61	207.68	213.22	203.11		687.5	702.25	446.28	439.54	442.34	500.14	505.08	495.81
688	979.36	124.27	127.04	132.49		688	696.83	177.99	173.08	170.11	225.55	228.24	229.58	386.84	380.39	376.84		688	705.39	175.32	186.04	174.06	187.28	181.48	185.44	243.07	245.24	238.56		688	698.71	212.54	214.19	210.16	196.79	190.27	197.32	209.59	215.74	208.57		688	703.19	449.2	441.34	445.55	501.44	506.09	498.98
688.5	980.59	126.08	126.98	132.61		688.5	696	178.19	174.68	171.07	227.32	228.69	229.99	389.6	383.47	375.38		688.5	704.74	178.39	183.81	175.62	187.87	182.26	185.65	243.27	243.79	239.67		688.5	696.85	214.34	213.49	210.31	196.62	189.48	194.73	210.49	215.78	211.38		688.5	703.12	449.38	442.05	445.49	500.59	504.56	501.35
689	984.7	128.15	127.05	133.2		689	696.3	178.6	176.85	172.95	230.2	231.25	230.05	393.9	385.45	375.65		689	704.6	182.6	181	176.6	189.8	184.15	187.05	245.45	244.35	241.45		689	698.45	217.4	215.85	213.05	198.05	191.8	193.9	213.35	215.35	215.2		689	705.65	449.55	443.35	448.15	501.05	504.3	504.5
689.5	990.11	131.46	129.37	135.02		689.5	697.64	181.28	180.54	176.26	234.61	236.6	231.59	398.26	389.41	378.22		689.5	708.06	188.31	182.13	179.02	193.34	188.32	189.88	250.1	248.01	244.63		689.5	702.32	220.86	219.63	217.43	202.87	196.38	195.42	219.6	215.2	219.78		689.5	709.36	453.05	445.97	453.01	505.29	506.17	507.83
690	995.95	134.44	132.62	137.57		690	699.21	184.17	183.77	179.11	238.17	242.8	233.73	400.99	392.84	379.88		690	710.16	193.77	184.31	181.06	197.07	192.02	192.64	254.4	251.69	247.71		690	705.89	223.46	222.71	220.64	207.02	200.8	198.09	225.68	216.08	223.44		690	711.98	457.17	447.2	455.93	511.6	509.92	510.53
690.5	1002.6	136.88	137.74	140.9		690.5	702.1	187.99	187.1	183.12	242.65	248.25	238.01	403.11	396.1	383.03		690.5	713.39	198.85	188.48	184.26	202.17	195.99	195.73	258.26	256.08	251.88		690.5	709.95	226.99	226.88	223.9	211.97	205.97	203.14	232.03	218.24	227.35		690.5	713.18	460.17	447.2	459.23	518.2	515.01	512.51
691	1007.8	138.17	142.6	144.8		691	705.63	193.39	190.99	187.79	247.19	253.59	244.41	402.56	399.99	386.6		691	717.99	203.4	194.6	188.8	207.6	200.39	199.81	261.78	260.38	256.61		691	713.99	229.99	230.59	227.59	218.2	210.39	208.8	237.18	221.19	230.77		691	713.96	464.18	449.6	461.57	525.61	521.2	515.6
691.5	1005.1	135.36	143.12	144.92		691.5	708.72	192.48	190.04	187.36	246.04	252.84	246.2	398.68	399	386.84		691.5	716.8	202.8	195.04	189.76	208.12	199.84	200.68	260.08	258.2	258.2		691.5	713.12	229.28	230	226.68	218.16	209.68	208.96	235.12	220.52	228.2		691.5	709.68	462.36	449.4	458.72	526.72	521.92	516.36
692	1004.3	134.48	143.99	145.87		692	712.69	194.22	190.59	188.39	246.59	252.04	248.5	399.06	399.62	389.44		692	717.58	202	197.09	193.09	209.07	200.7	202.58	259.83	257.79	260.81		692	713.35	230.46	231.42	227.62	218.78	210.31	210.15	234.23	221.47	227.63		692	706.08	462.75	451.45	461.48	527.75	525.25	518.97
692.5	1002.1	134.48	144.37	146.83		692.5	715.09	195.2	191.08	188.31	246.74	251.68	249.14	401.56	400.14	394.32		692.5	719.84	201.77	199.49	195.96	209.8	202.84	204.38	261.36	258.4	262.63		692.5	714.08	231.57	233.21	229.06	220.35	210.8	211.12	233.67	222.08	227.31		692.5	705.27	463.6	455.14	464.96	528.6	528.01	521.61
693	998.65	133.94	143.43	145.77		693	714.83	193.66	189.62	185.8	244.25	248.99	246.19	402.09	397.34	397.23		693	721.06	200.22	199.69	195.72	208.57	203.14	203.57	261.89	257.48	261.88		693	712.46	230.02	233.34	228.79	218.6	209.88	210.43	230.7	220.77	225.42		693	702.76	462.52	456.4	466.57	525.99	527.22	520.97
693.5	997.62	133.03	141.29	143.49		693.5	710.39	191.48	186.33	183.09	240.73	245.14	241.57	399.7	392.39	397.22		693.5	722.35	197.89	197.88	193.87	204.75	201.47	200.71	259.12	255.86	259.3		693.5	711.81	227.11	232.43	226.11	214.75	207.88	208.09	227.32	219.06	224.62		693.5	701.43	461.82	457.36	467.37	520.22	526.42	516.77
694	998.6	132.51	137.82	140.68		694	705.13	187.56	183.27	181.51	237.13	241.67	237.76	397.25	388.25	395.16		694	721.45	195.05	194.85	189.96	199.9	197.79	196.94	256.77	253.36	254.5		694	711.85	224.42	231.02	222.7	211.96	205.97	205.74	224.59	217.14	222.76		694	704.14	461.08	459.15	465.62	515.9	524.62	512.99
694.5	1000.1	131.46	134.66	137.86		694.5	702.33	184.13	179.26	180.8	233.46	237.26	234.26	394.13	384.67	391.4		694.5	718.33	191.66	191.86	186.6	194.4	193.26	194.86	254.4	250.13	250.66		694.5	709.06	221.4	229	218.93	208.33	203.73	203.66	219.8	215.33	219.53		694.5	702.13	458.8	459.93	464.13	512.46	521.46	508.86
695	999.03	129.77	131.55	134.95		695	700.95	181.04	176.15	179.46	229.93	233.24	230.83	390.75	383.16	386.6		695	713.8	187.01	187.7	184.48	190.14	189.83	192.96	250.94	247.86	247.65		695	706.66	218.13	225.64	215.21	204.63	200.75	201.66	215.83	214.49	216.53		695	700.05	455.91	459.59	461.21	510.56	518.97	506.13
695.5	1001.6	131.47	132.25	135.56		695.5	702.79	182.22	177.56	181.87	231.67	234.99	232.24	392.44	386.1	385.68		695.5	713.31	187.9	188.3	186.84	192.21	191.39	195.33	253.01	250.41	251.29		695.5	709.35	218.73	227.1	215.96	205.76	201.88	204.5	215.82	217.75	216.99		695.5	702.27	457.13	463.24	463.52	515.63	523.52	508.58
696	1004.1	133.84	134.44	136.92		696	704.72	184.64	180.4	184.82	234.98	238	234.3	394.5	390.3	386.38		696	716.16	191.16	191.74	191.6	196.12	196.02	199.48	256.92	256.11	257.69		696	712.42	221.58	230.18	218.8	208.6	204.42	209.77	217.84	222.62	219.96		696	704.32	459.84	466.78	468.62	521.6	528.84	512.9
696.5	1004.1	133.4	133.57	135.93		696.5	703.71	184.87	180.43	185.07	236.65	238.47	234	391.86	390.26	385.36		696.5	719.49	191.49	191.25	192.77	197.49	198.87	200.07	256.6	258.77	259.73		696.5	714.1	222.07	229.78	220.49	207.83	203.98	211	218.43	224.9	221.4		696.5	705.29	459.79	466.52	467.66	524.45	529.43	515.49
697	1006.3	133.45	133.36	135.2		697	703.73	186.09	181.02	186.18	237.75	239.42	234.33	390.62	389.24	383.18		697	723.53	192.78	192.57	192.4	198.78	200.15	201.35	257.26	261.59	259.16		697	715.75	223.68	229.93	222.66	208.97	204.35	211.22	219.29	226.71	221.84		697	706.53	463.17	468.73	466.97	525.22	530.24	517.17
697.5	1007	131.85	132.51	133.54		697.5	705	185.46	179.75	184.99	236.99	237.6	233.35	388.99	388.74	382.54		697.5	724.43	191.49	192.85	190.19	197.68	200.03	201.42	257.8	262.91	256.65		697.5	714.34	224.89	229.05	225.45	209.8	204.51	209.12	219.77	227.03	220.97		697.5	705.46	464.49	469.72	467.15	522.57	528.26	516.89
698	998.69	126.43	128.15	129.01		698	701.53	179.57	173.71	178.64	230.38	231.04	227.96	382.9	383.69	376.84		698	717.93	184.91	187.17	183.71	191.83	194.96	197.34	253.03	257.25	248.79		698	707.11	220.75	222.85	222.6	205.55	199.63	200.81	215.82	220.92	214.19		698	699.18	457.91	463.85	460.07	513.87	519.41	510.18
698.5	990.75	123.76	126.1	126.6		698.5	700.23	176.26	170.6	175.26	226.7	228.5	224.86	380.5	381.83	373.96		698.5	713.9	181.63	184.03	179.93	189.16	192.36	195.67	251.37	253.83	245.06		698.5	704.16	218.2	219.43	219.39	203.83	196.96	195.66	213.53	216.26	209.96		698.5	696	456.64	460.6	456.06	510.2	514.76	507.5
699	988.36	125.06	128.06	128.67		699	700.81	177.65	170.86	176.09	227.47	230.05	227.07	381.64	384.28	378.71		699	714.21	182.48	184.44	182.08	191.05	193.44	196.25	254.24	255.42	247.28		699	704.84	219.24	221.85	220.2	205.22	200.05	196.46	215.68	216.82	212.29		699	698.11	458.23	461.42	457	511.26	515.24	509.28
699.5	986.22	128.22	131.01	132.14		699.5	700.91	180.54	173.73	180.95	230.78	232.82	230.33	383.49	388.46	384.03		699.5	714.6	186.38	186.48	186.26	193.58	195.03	198.53	256.2	256.65	251.54		699.5	707.22	220.88	224.12	219.58	206.03	202.41	199.54	219.53	217.93	217.07		699.5	703.62	460.23	462.15	456.58	514.63	516.62	513.34
700	985.03	130.98	132.83	135.38		700	699.8	184.26	176.34	185.3	233.46	235.19	232.78	385.15	391.15	388.3		700	717.05	190.34	188.06	189.58	196.26	195.19	199.39	256.99	258.39	255.26		700	709.35	221.44	224.75	217.84	205.95	204.31	203.02	221.98	219.51	221.02		700	706.38	464.1	462.23	455.24	518.42	515.28	516.58
700.5	985.32	133.38	134.75	137.9		700.5	699.92	187.26	179.68	187.95	235.05	235.59	235.18	386	392.72	392.48		700.5	721.26	193.81	190.35	193.39	199.13	196.17	199.77	258.08	258.9	258.85		700.5	708.34	221.92	226.43	217.14	207.15	206.58	206.01	224.38	222.13	223.55		700.5	709.36	467.1	464.96	455.37	519.9	514.47	518.75
701	979.95	133.03	133.47	137.02		701	699.08	185.3	180.6	186.51	232.96	231.93	233.91	383.55	391.42	391.1		701	719.76	193.33	189.22	193.02	198.57	193.85	198.68	255.85	255.64	259.29		701	703.63	220.93	224.3	215.73	206.02	205.62	205.53	223.57	221.11	221.19		701	710.2	466.53	464.42	452.59	517.87	512.27	517.31
701.5	973.27	131.47	131.09	134.69		701.5	698.99	182.5	180.03	183.14	231.26	228.14	232.83	380.7	387.76	387.92		701.5	720.15	191.29	187.28	191.27	197.25	191.87	196.88	253.1	253.09	257.87		701.5	700.31	220.03	222.27	215.4	205.03	205.01	203.68	221.29	219.08	217.54		701.5	708.29	465.63	462.48	450.28	517.02	511.04	515.09
702	969.27	130.72	129.97	132.97		702	702.22	179.75	180.06	180.01	230.6	225.97	232.23	379.43	386.34	385.68		702	720.87	190.12	186.89	191.77	197.34	192.37	196.23	253.46	250.97	255.63		702	698.14	220.11	223.28	217.25	204.29	206.28	201.97	220.71	218.43	215.88		702	706.72	464.4	462.89	450.11	517.06	515.5	514.28
702.5	964.96	129.94	129.67	132.67		702.5	703.47	177.68	180.21	178.54	230.41	225.86	232.46	379.73	385.94	385.81		702.5	718.09	189.41	185.94	191.47	197.94	192.33	196.4	253.61	250.99	254.41		702.5	697.41	220.8	223.86	219.06	203.34	206.61	201.48	221.59	218.6	216.92		702.5	705.81	464.01	461.36	450.74	517.14	519.51	514.28
703	961.68	129.3	129.4	132.81		703	702.49	176.6	179.9	177.9	230.51	226.81	232.91	381.22	386.21	384.69		703	715.89	189.92	186.11	191.4	197.3	193.52	196.6	253.2	251.91	253.69		703	696.8	220.8	224.92	219.4	202.6	206.3	200.8	222.31	218.91	219.63		703	704.9	463.1	458.79	451.72	515.68	521.91	512.79
703.5	960.46	129.48	128.85	133.2		703.5	700.41	176.46	179.86	176.41	229.75	227.46	231.26	382.26	386.46	382.6		703.5	712.43	190.25	187.22	190.91	196.23	194.12	196.94	253.2	251.98	252.29		703.5	695.61	219.41	224.97	217.95	201.57	204.74	200.25	221.91	218.92	221.48		703.5	703.55	463	457.31	453.63	512.44	521.29	510.32
704	955.48	129.78	128.6	133.73		704	695.06	176.75	180.15	174.39	227.09	226.17	228.47	380.44	383.94	379.87		704	706.63	188.24	187.4	188.84	194.04	192.95	197	250.74	252.5	250.39		704	692.19	217.04	222.49	215.64	201.38	201.37	200	220.02	217.92	221.78		704	701.95	461.42	454.72	454	507.89	516.23	506.94
704.5	953.81	130.09	128.7	133.67		704.5	694.21	178.43	180.91	174.65	226.67	225.05	227.79	380.54	381.85	377.1		704.5	705.44	188.3	188.75	187.61	193.51	193.26	198.45	250.64	253.52	249.59		704.5	693.49	217.91	221.39	216.09	201.25	200.21	200.91	217.79	218.45	222.2		704.5	703.39	460.2	455.62	457.48	505.74	513.5	506.63
705	950.56	128.35	127.4	131.8		705	691.5	179.34	180	172.65	225.1	222.85	224.6	376.25	379.5	372.4		705	703.15	186.55	188.15	184.7	192.64	191.25	196.35	248.35	252.4	246.25		705	695.89	216.7	218	214.45	199	197.05	200.04	214.6	216.2	218.8		705	699.31	457.6	453.25	459.19	501.55	509.2	507.94
705.5	947.56	127.68	128.17	132.06		705.5	690.25	181.34	181.11	174	226	223.17	224.6	374.51	378.6	372.06		705.5	703.6	185.71	188.17	184.06	194.43	191.4	196.37	248.8	252.4	245.63		705.5	699.37	216.83	217.14	214	198.05	195.66	201.74	214.6	216.2	216.91		705.5	695.65	457.77	453.66	461.09	499.85	509.8	511.83
706	949.71	128.35	129.88	134.37		706	689.68	183.89	182.72	178	228.71	226.11	225.83	375.57	379.77	374.61		706	706.31	187.32	189.08	185.45	197.83	194.23	197.89	252.24	254	247.86		706	701.69	218.94	219.26	214.31	198.15	196.8	204.17	216.57	218.17	217.35		706	694.77	458.12	454.92	464.15	500.32	512.26	516.4
706.5	952.72	130.8	132.24	137.52		706.5	689.8	186.8	185.24	181.12	232	230.2	226.28	376.96	380.52	377.44		706.5	709.28	187.92	190.64	188.2	201.36	197.12	199.52	256.48	255.96	251		706.5	701.4	221.04	221.12	213.88	201.08	197.96	206.52	219.72	220.36	219		706.5	692.76	459.36	456	465.84	502.2	513.64	518.56
707	957.32	135.33	136.14	142.91		707	693.14	191.33	189.53	185.92	237.31	234.73	228.56	381.91	381.58	382.91		707	712.15	190.16	194.73	192.33	205.93	200.15	202.74	263.68	258.75	255.72		707	701	224.15	223.95	216.15	205.14	201.54	211.32	223.74	224.33	224.11		707	693.38	462.54	460.52	466.59	506.92	516.35	520.56
707.5	954.9	134.33	135.23	142.6		707.5	691.6	190.33	187.7	185.5	236	234.5	225.47	379.73	377.9	383.07		707.5	709.24	189.43	193.73	192.57	206	198.87	200.84	264.57	257.44	255.77		707.5	695.04	224.53	221.7	215.27	204.57	200.5	209.7	222.13	224	224.03		707.5	692.33	459.73	460.57	464.23	507.83	510.9	517.77
708	952.38	131.33	133.63	140.48		708	692.67	187.88	185.8	182.47	233.54	233.02	222.96	378.63	374.14	378.73		708	706.01	188.11	192.63	191.63	205.02	197.01	197.54	263.56	254.07	253.34		708	692.64	223.36	218.8	213.76	204.42	198.02	207.15	219.96	222.37	222.22		708	690.3	458.98	459.42	462.28	509.07	506	514.55
708.5	945.62	125.54	130.39	136.59		708.5	691.42	183.89	180.22	177.26	227.4	228.75	219.59	375.6	370.52	372.52		708.5	700.74	185.82	189.6	188.39	200.75	193.31	192.78	259.55	248.86	248.87		708.5	690	219.67	214.71	211.24	200.58	194.6	203.29	216.8	219.92	218.17		708.5	687.3	456.82	454.62	458.6	508.14	502.23	511
709	939.86	120.2	127.23	132.71		709	686.77	179.91	174.17	172.48	220.4	224.74	216.57	372.49	367.69	367.66		709	695.4	183.03	186.49	185.37	196.46	191.29	189.57	254.4	245.09	245.71		709	686.46	215.66	211.69	209.83	197.51	191.49	199.03	214.26	217.23	212.77		709	685.66	453.6	448.43	455.06	506.06	498.91	507.74
709.5	941.47	119.18	127.86	133.41		709.5	685.22	179.36	172.62	170.68	218.44	224.72	217.44	373.59	367.9	366.8		709.5	693.12	183.84	185.98	185.52	195.24	192.79	190.44	253.56	245.12	247.17		709.5	684.16	213.72	211.54	211.04	198.97	192.41	198.9	215.95	218.39	211.22		709.5	687.39	453.16	446.1	454.2	506.86	499.44	507
710	944.21	120.22	129.45	135.54		710	682.53	180.64	172.93	171.14	218.36	225.2	219.82	374.57	370.11	367.81		710	692.16	185.51	186.31	186.9	196.54	195.56	192.46	255.23	246.56	251.52		710	681.74	214.51	211.88	213.17	200.13	195.73	199.83	219.42	220.71	212.51		710	688.48	453.4	445.65	454.22	507.1	501.56	508.58
710.5	946.91	123.48	130.26	137.41		710.5	678.35	183.82	174.92	173.43	220.83	225.2	223.03	376.6	371.87	370.36		710.5	694.37	187.38	187.97	188.26	198.88	197.82	193.1	255.91	248.92	255.88		710.5	680.95	216.22	212.8	215.46	201.76	197.2	200.25	222.63	221.69	214.11		710.5	689.61	453.56	446.67	454.24	505.95	503.71	508.3
711	946.82	125.84	130.38	137.73		711	673.63	185.09	176.67	175.02	222.95	223.96	224.89	374.65	372.85	369.38		711	695.4	189	188.65	188.65	200.53	198.82	191.91	255.91	250.05	257.89		711	680.71	216.96	212.62	215.4	201.14	196.4	199.42	224.05	220	215.09		711	690.02	453.65	448.35	453.27	504.2	505.31	506.58
711.5	942.6	126.4	128.72	136.77		711.5	668.27	184.95	176.5	173.92	222.9	220.65	224.37	370.57	371.15	365.22		711.5	696.28	188.37	187.95	186.82	199.82	197.72	189.05	252.67	249.1	257.12		711.5	680.22	215.9	212.02	212.65	198.05	193.9	195.57	222.72	217.62	214.45		711.5	690.05	452.82	448.67	450.97	498.7	505.95	502.92
712	937.9	126.56	127.55	136.88		712	664.95	185.93	175.88	172.92	224.37	219.44	224.16	368.31	370.08	363.64		712	699.22	188	188.77	185.35	198.79	197.36	188	248.82	249.61	255.63		712	680.97	215.76	213.57	211.6	196.52	192.03	192.23	220.75	215.67	214.32		712	691.17	452.6	448.92	449.03	495.31	506.61	500.51
712.5	933.25	125.02	125.62	136.41		712.5	661.24	184.22	174.81	170.82	224.01	218.02	223.21	364.05	368.42	360.44		712.5	698.81	187.01	188.41	183.03	197.41	195.42	187.21	244.45	250.2	252.44		712.5	678.83	213.82	214	210.22	195.02	191.01	190.22	217.24	212.63	213.02		712.5	690.41	449.83	448.8	444.26	491.64	503.64	498.82
713	930.1	123	124.67	136.14		713	660.1	182.46	174.17	169.9	223.94	217.04	221.97	362.94	368.14	359.3		713	697.97	187.17	188.87	181.97	196.87	193.77	187.94	242.07	250.27	249.6		713	676.5	212	214.67	210.77	194.84	191.27	189.67	214.53	212.1	211.23		713	687.99	447.1	448.1	441.26	489.24	500.86	499.21
713.5	932.44	122.72	125.79	136.73		713.5	659.9	180.82	174.86	171.47	223.97	217.71	221.17	365.6	369.59	361.01		713.5	695.63	187.51	189.78	183.01	197.5	194.39	189.67	242.12	252.46	247.83		713.5	675.65	212.79	215.58	212.74	195.72	192.04	191.07	213.5	212.11	210.98		713.5	683.27	446.83	447.27	439.55	491.33	498.01	500.78
714	935.59	122.94	125.93	136.49		714	658.71	178.15	175.13	173.3	222.38	216.38	220.11	366.77	368.78	362.57		714	688.84	187.45	189.53	184.36	196.41	194.21	190.22	242.24	252.73	246.4		714	674.68	213.14	215.33	213.64	195.84	191.42	192.9	212.62	211.52	210.41		714	675.65	446.04	444.48	437.6	490.88	494.84	500
714.5	935.44	124.45	127.25	136.4		714.5	657.24	176.55	174.89	175.65	221.43	215	219.06	367.37	366.55	363.88		714.5	681.71	188.34	188.86	186.34	195.04	194.4	190.32	242.94	252.2	245.26		714.5	672.12	213.8	215.52	213.2	195.69	191.23	195.25	213	211.52	209.75		714.5	668.71	445.75	442.21	437.03	490.32	492.01	497.87
715	936.76	127.65	129.56	139.08		715	659.63	178.16	177.1	179.03	223.34	216.92	221.28	369.34	367.94	368.1		715	678.02	190.01	189.11	190.37	195.47	197.43	191.98	245.85	253.94	247.65		715	672.63	216.65	218.43	214.23	197.72	193.32	198.63	215.5	214.25	212.43		715	667.16	447.9	443.01	439.3	493.05	491.74	497.54
715.5	930.4	127.33	128.37	139.23		715.5	659.8	176.89	176.27	178.72	223.34	215.94	220.53	366.84	366.56	366.34		715.5	674.12	188.46	187.19	189.83	194.16	196.86	190.4	246.37	251.36	247.37		715.5	670.2	217.02	217.87	213.03	197.32	192.8	198.59	215.1	213.32	211.57		715.5	663.46	443.88	438.87	438.83	491.1	488.92	495.52
716	923.19	128.65	127.45	139.2		716	662.15	177.65	176.85	179.8	224.75	217.4	221.75	366.85	368.35	367.8		716	675.05	188.65	189.25	189.55	196.1	197.05	189.75	248.45	249.99	249.3		716	669.7	219.4	217.89	215.75	198.25	194.9	200.65	216.35	214.5	213.55		716	663.7	441.19	439.25	441.55	491.85	489.9	496.45
716.5	915.73	127.95	125.71	138		716.5	662.69	176.69	176.32	178.77	223.75	216.55	220.57	365.11	368.55	367.38		716.5	673.4	187.26	189.24	187.17	196.66	195.49	188.15	248.95	247.51	249.18		716.5	669.24	219.06	214.94	215.86	197.03	194	199.51	216.8	214.03	213.75		716.5	662.63	437.69	438.03	442.44	489.85	489.26	495.84
717	908.79	128.16	124.99	137.51		717	663.06	176.43	176.27	177.78	222.73	215.66	218.72	363.9	368.21	367.3		717	671.08	187.36	190.36	184.77	197.31	194.62	188.11	250.44	245.69	249.22		717	669.5	220.57	212.03	216.27	196.5	194.8	197.93	216.99	212.52	214.39		717	661.37	437.07	437.62	443.62	487.08	489.06	495.49
717.5	903.54	129.58	126.18	138.46		717.5	663.31	178.57	177.86	178.11	222.27	216.7	218.82	364.78	368.94	369.29		717.5	671.18	189.57	192.26	184.86	198.26	194.79	190.17	252.02	245.86	249.07		717.5	668.33	223.17	211.19	217.54	197.22	196.86	197.79	218.66	212.31	216.69		717.5	660.67	438.66	439.37	444.74	485.6	489.31	495.19
718	902.22	131.55	129.9	141.13		718	663.41	182.5	180.34	179.95	223.18	219.33	220.75	366.17	370.37	370.58		718	672.76	191.36	194.16	187.92	200.54	195.97	194.87	255.12	248.14	249.98		718	666.45	226.13	214.31	218	199.73	198.95	198.78	221.14	212.6	219.34		718	660.22	441.92	441.55	445.78	486.57	489.41	494.82
718.5	900.84	133.74	133.35	143.4		718.5	660.09	185.95	182.8	180.56	224.28	222.78	223.32	366.4	372.45	370.98		718.5	676.05	191.82	196.54	191.15	202.06	197.6	199.06	258.4	250.69	251.48		718.5	660.91	229.25	218.58	219.2	201.6	201.66	199.45	221.71	213.34	221.11		718.5	659.84	445.64	443.59	446.7	489.03	489.62	495.96
719	898.08	133.14	134.27	142.61		719	654.3	186.28	182.6	178.61	223.6	224	224.33	365.68	371.01	367.68		719	679.06	190.21	195.61	192.07	202.07	197.08	199.4	257.68	251.13	250.54		719	654.49	227.75	220.12	219.2	201.14	201.8	198.08	221	213.52	220.27		719	656.56	446.67	441.75	444.41	488.87	488.21	494.6
719.5	892.25	131.28	133.19	138.98		719.5	646.55	182.87	179.87	175.07	222.18	222.17	223.28	360.66	366.66	362.26		719.5	677.07	186.87	192.07	190.48	199.07	194.18	197.27	253.87	248.57	248.08		719.5	648.46	223.36	219.68	216.97	197.87	199.78	195.18	219.28	213.08	217.07		719.5	649.65	444.08	438.07	440.27	485.27	485.07	491.87
720	878.83	126.03	128.17	132.35		720	635.01	176.08	173.36	167.6	216.01	214.25	217.63	351.04	356.76	352.37		720	668.59	180.83	184.46	183.87	191.46	187.88	189.45	246.26	241.41	240.45		720	640	213.69	213.41	209.6	190.13	194.09	189.02	213.76	208.32	208.99		720	638.56	437	431.01	431.1	476.1	477.87	483.04
720.5	868.04	120.92	123.47	126.58		720.5	628.15	171.07	168.47	161.92	211.21	207.63	212.87	344.58	348.6	344.91		720.5	660.82	177.79	177.51	178.32	185.72	182.87	183.18	240.52	235.23	233.31		720.5	637.08	205.08	207.92	203.58	184.84	190.3	184.76	210.42	204.9	202.26		720.5	631.09	430.11	425.18	423.54	469.92	473.36	475.71
721	860.94	117.94	120.76	124.39		721	624.98	169.58	165.94	159.97	208.09	203.69	209.9	340.93	344.7	340.92		721	652.56	176.99	173.51	175.97	181.54	181.6	180.97	238.15	231.5	230.34		721	635.89	199.66	204.72	200.74	182.34	188.15	183.58	208.73	203.91	198.28		721	627.56	425.52	422.55	419.74	465.33	472.99	471.26
721.5	854.49	116.84	120.32	124.94		721.5	625.47	169.79	164.97	160.07	205.86	201.55	208.21	340.12	343.01	339.57		721.5	647	177.5	171.97	175.86	180.94	182.39	180.94	237.79	229.81	229.66		721.5	633.68	196.92	203.41	199.9	181.79	187.57	183.57	207.57	202.32	195.84		721.5	627.65	424.08	421.84	419.01	464.74	473.67	468.22
722	854.59	120.06	124.1	129.18		722	630.5	174.1	168.98	165.42	208.3	204.62	212.06	345.3	347.81	343.74		722	647.55	182.53	175.98	180.5	185.9	187.5	185.82	242.9	233.66	234.3		722	636.11	200.86	207.18	204.7	186.66	191.18	187.1	211.58	205.7	199.78		722	633.3	427.94	424.43	423.58	471.18	479.02	470.98
722.5	855.48	124.09	128.26	133.09		722.5	632.83	176.74	173.38	170.75	210.49	208.43	215.06	348.43	353.86	348.61		722.5	648.51	187.2	180.49	185.72	190.78	192.61	190.58	247.2	237.46	238.95		722.5	635.37	205.38	209.71	209.58	191.18	193.83	189.74	215.4	208.34	205.58		722.5	635.74	431.89	424.85	428.35	474.69	482.4	474.11
723	854.2	126.85	129.8	134.8		723	631.5	176.55	175.6	174.15	210.7	209.95	215.4	349.05	356.6	351.45		723	649.35	188.25	183.1	187.6	193.6	194.4	192.5	248.85	239.6	240.25		723	631.45	208.95	209.95	211.05	193.25	193.55	190.6	216.45	207.85	208.7		723	634.2	430.9	422.05	429.5	474.45	482.1	473.75
723.5	856.78	129.44	130.93	135.93		723.5	631.01	177.33	177.67	177.21	211.91	212.43	215.96	350.13	358.11	353.86		723.5	650.71	189.88	186.01	188.54	195.68	195.9	194.1	250.68	242.78	240.77		723.5	629.67	212.95	210.74	211.76	195.46	192.66	192.66	217.34	208.53	211.43		723.5	631.39	428.92	418.8	429.79	473.47	482.19	473.41
724	857.99	128.63	128.67	134.1		724	626.67	175.57	176.35	176.03	210.59	213.12	213.69	348.39	356.31	352.67		724	649.87	189.19	184.59	186.69	194.55	194.43	192.53	248.02	242.47	239.67		724	624.78	213.78	209.17	209.42	193.83	190.25	192.76	213.36	207.03	211.07		724	624.82	423.56	415.33	427.89	466.82	479.67	470.55
724.5	854.79	126.41	124.84	132.41		724.5	622.84	172.59	173.08	173.48	207.96	211.61	209.99	345.93	352.23	347.83		724.5	647.84	186.67	181.84	182.88	191.67	191.93	188.96	243.62	240.16	238.21		724.5	619.96	212.93	206.41	205.13	191.22	187.99	191.73	208.31	205.04	207.19		724.5	618.51	418	412.33	423.68	460.45	475.73	467.11
725	848.46	123.94	122.13	130.03		725	618.84	169.27	169.56	169.41	204.98	208.69	206.49	343.56	346.64	341.06		725	643.94	184.43	178.67	179.27	189.34	188.19	184.79	239.14	235.44	237.38		725	615.79	209.92	203.94	201.67	187.1	184.67	189.27	204.45	203.14	204.05		725	614.01	412.49	410.69	418.06	456.54	470.99	463.43
725.5	842.03	123.02	121.67	129.6		725.5	613.83	167.51	168.29	167.24	203.49	207.09	204.77	342.29	343.66	337.48		725.5	640.05	184	177.29	177.89	188.42	186.49	182.33	235.88	231.7	237.73		725.5	613.08	206.75	203.4	200.04	184.41	183.8	187.13	203.93	202.35	203.65		725.5	612.09	410.39	410.55	414.99	455.87	465.3	462.24
726	836.96	123.12	122.73	130.41		726	610.54	166.35	168.81	167.29	203.2	207.12	203.91	341.19	342.19	335.95		726	635.89	183.84	177.16	177.76	188.04	185.71	180.63	233.87	230.28	238.12		726	611.39	204.18	203.56	199.92	182.95	183.64	185.1	204.81	202.36	204.61		726	610.02	409.64	409.91	413.43	456.12	459.84	460.5
726.5	834.03	124.38	124.77	131.78		726.5	609.02	166.79	170.58	168.39	204.19	208.38	204.59	341.79	342.99	336.79		726.5	632.05	183.6	177.79	178.98	189.97	186.39	181.98	233.8	231.58	239.58		726.5	612.38	203.01	205.18	201.77	182.21	183.6	184.21	207.17	203.39	206.57		726.5	610.98	408.42	411.18	413.99	458.37	456.63	458.43
727	833.84	125.47	127.4	134.14		727	609.8	168.94	171.34	170.53	206.66	211.03	206.2	342.14	345.76	341.26		727	629.62	185.4	179.54	180.5	191.5	189.17	184.3	235.14	235.56	242.4		727	613.94	205.79	208.16	203.5	184.23	185.76	184.94	209.14	204.8	208.63		727	612.1	410.37	412.01	416.43	460.91	456.37	460.41
727.5	831.79	124.8	127.53	133.53		727.5	609.93	168.4	169.33	171.07	206.87	212	206	340.67	346.67	342.13		727.5	625.39	185.06	179	180.87	192.13	188.66	185	234.46	236.47	242.53		727.5	611.59	206.87	209.13	202.87	184.47	186.6	183.06	207.26	204.67	208.26		727.5	610.32	410.33	410.66	416.99	458.73	456.54	457.59
728	827.86	124.6	127.7	132.8		728	609.38	168.2	167.18	170.9	206.29	211.29	205.7	340.4	346.8	340.69		728	622.28	185.22	178.4	180.7	192.91	188	186.53	234.11	236.19	242.8		728	608.06	207.2	209.5	202.91	184.5	187.32	181.8	206.3	204.6	207.2		728	608.52	411.73	409.08	414.98	456.99	458.22	455.69
728.5	823.38	123.85	127.46	132.05		728.5	607.5	168.13	165.3	171.14	205.04	210.31	204.98	339.58	345.98	339.38		728.5	620.36	186.69	178.61	180.25	192.44	186.9	188.15	233.85	234.84	241.15		728.5	603.03	207.54	209.05	202.79	184.67	188.69	180.91	206.4	204.94	207.75		728.5	609.61	413.9	406.83	412.41	455.36	460.71	454.44
729	820.1	125.5	128.78	132.49		729	605.28	170.07	166.52	171.89	204.94	210	205.12	341.1	345.43	339.52		729	619.46	188.38	180.35	180.52	192.69	187.09	190.47	234.81	234.74	239.37		729	600.19	207.43	209.66	203.81	186.18	190.21	181.98	207.09	207.59	209.38		729	611.52	416.12	407.06	411.26	453.59	464.67	453.14
729.5	820.17	128.18	131.2	134.41		729.5	603.69	173.44	169.87	173.02	206.16	212.45	207	344.55	346.98	341.05		729.5	620.22	190.56	183.23	181.84	193.74	190.25	193.64	237.64	236.44	239.36		729.5	602.02	208.62	212.18	206.21	188.22	191.79	185.9	209.83	211.65	211.66		729.5	615.14	419.43	407.21	409.59	455.86	467.42	453.96
730	819.1	127.3	130.78	134.14		730	600.08	174.43	171.52	173.05	204.74	213.38	206.41	342.65	345.85	342.1		730	620.42	188.93	183.79	182.38	191.57	191.52	194.3	238.67	237.4	237.74		730	603.06	208.69	211.26	206.26	188.59	190.94	188.52	210.18	212.79	212.52		730	618.5	419.78	407.43	409.06	457.4	467.45	452.49
730.5	817	125.58	128.28	131.4		730.5	596.01	173.49	170.58	169.69	202.77	210.88	202.89	339.44	342.26	340		730.5	618.54	185.24	182.15	180.26	188.12	190.66	192.28	237.81	237.4	235.46		730.5	606.03	205.8	209.54	204.61	187.11	188.12	187.89	207.52	210.84	208.15		730.5	616.17	417.12	405.95	406.8	457.17	463.86	449.75
731	811.71	122.7	125.12	127.34		731	592.01	171.55	167.81	165.59	200.72	208.28	198.9	334.58	336.89	335.94		731	616.57	180.83	178.12	177.95	183.72	187.23	189.23	235.07	235.61	232.7		731	607.33	202.41	206.79	202.32	183.87	184.16	185.5	204.01	206.09	202.07		731	611.85	413.16	403.03	403.3	455.46	457.6	445.72
731.5	805.13	119.44	122.92	123.49		731.5	590.89	169.96	165.08	162.53	198.67	205.64	195.35	330.73	331.67	332.83		731.5	614.28	176.45	174.68	175.63	179.69	182.56	187.12	231.79	232.44	230.03		731.5	606.36	200.41	204.17	200.41	181.91	180.93	182.09	200.99	201.6	197.11		731.5	607.95	408.47	403.56	402.09	453.52	450.79	442.72
732	800.54	117.53	122.24	121.35		732	590.46	168.89	163.69	160	198.04	202.46	192.6	330.02	328.79	330.59		732	611.44	173.97	173.11	173.57	178.64	178.7	186.07	230.47	229.99	229.24		732	604.57	200.38	203.07	199.47	181.07	180.04	179.4	198.59	199.17	194.2		732	603.75	403.95	404.56	402.02	450.84	446.68	443.31
732.5	798.49	118.25	123.65	121.8		732.5	590.34	169.12	164.46	160.5	199.2	201.52	192.48	330.62	329.68	329.84		732.5	608.91	173.74	174.46	174.18	179.46	177.85	186.58	230.69	228.41	230.62		732.5	600.12	202.28	203.27	199.5	182.2	180.86	179.43	198.58	199.5	194.4		732.5	601.09	401.02	405.26	403.11	448.36	447.8	447.16
733	797.76	119.21	124.35	122.21		733	589.6	167.9	165.45	162.36	199.56	200.5	193.81	331.31	331.51	327.95		733	605.09	173.3	175.91	174.51	180.81	178.96	186.35	229.45	226.56	231.21		733	593.84	203.5	201.8	198.6	182.4	182.26	180.21	198.6	200.8	194.81		733	600	399.1	406.2	404.86	445.6	448.26	450.12
733.5	798.72	120.23	123.95	123.14		733.5	588.23	165.89	165.43	165.03	199.92	199.26	194.83	331.69	333.86	326.09		733.5	602.66	174.37	178.34	176.26	182.6	181.11	184.92	228.92	227.94	232.31		733.5	589.3	203.38	200.18	198.43	181.55	183.77	181.31	199.11	200.63	195.74		733.5	599.41	398.89	405.52	405.77	444.23	449.94	453.4
734	796.48	119.52	121.48	122.2		734	585.44	162.72	162.84	165.48	197.56	196.8	194	328.76	331.96	321.64		734	600.2	174.24	178.8	176.72	182.24	181.8	181.4	226.92	227.8	231		734	582.96	199.96	195.72	196.08	178.16	182.24	180.84	198.52	198.4	194.8		734	596.84	396.76	401.76	403.52	440.84	449.08	451.48
734.5	792.2	118.43	119.83	121.49		734.5	584.8	159.75	161.18	164.47	195.67	196.15	193.6	326.87	329.3	319.89		734.5	599.25	173.69	178.95	176.95	182.46	182.57	178.5	225.89	227.86	229.12		734.5	579.1	198.45	191.73	194.58	176.27	180.52	180.75	198.2	196.67	194.55		734.5	596.05	396.26	400.71	401.32	440.42	447.12	448.66
735	785.34	116.12	118.47	121.02		735	583.67	157.69	158.73	160.99	194.27	196.01	192.28	324.14	326.15	319.99		735	599.01	172.66	176.73	175.49	181.66	182.23	175.73	225.61	227.81	226.91		735	576.71	196.7	188.54	192.89	173.92	177.74	179.1	197.26	193.75	194.41		735	593.35	394.89	397.59	398.54	440.41	444.72	444.42
735.5	778.87	114.78	117.89	121.99		735.5	583.45	157.15	158.68	157.94	192.85	194.38	191.47	321.88	321.91	319.92		735.5	598.75	173.07	174.67	173.86	181.18	181.73	175.22	226.07	226.8	225.58		735.5	574.91	195.92	186.85	191.6	172.79	176	177.98	196.67	193.2	194.45		735.5	589.19	393.38	393.59	397.28	438.42	444.25	441.66
736	776.05	114.72	118.66	123.86		736	583.74	157.38	161.67	156.12	194.07	194.43	192.29	321.29	321.78	321.61		736	598.63	174.06	171.91	172.57	181	181.84	175.92	227.12	227.15	225.92		736	574.89	197.15	187.84	192.01	174.72	176.23	177.97	197.32	193.32	194.8		736	587.54	393.43	392.35	396.75	438.48	445.06	440.77
736.5	774.28	114.72	118.43	125.09		736.5	582.49	159.54	163.52	156.22	196.75	194.45	192.72	321.17	322.83	323.42		736.5	599.02	175.11	170.55	171.17	180.35	182.85	177.57	228.22	227.63	227.11		736.5	576.78	196.89	190.14	192.63	175.91	176.62	178.49	197.05	193.32	194.43		736.5	586.75	393.08	391.63	397.14	437.18	445.65	440.18
737	773.96	115.16	118.38	125.58		737	580.31	161.79	163.83	157.77	197.53	193.8	193.29	320.58	322.78	324.09		737	599.31	175.89	170.05	170.2	180.36	181.57	179.01	228.51	227.2	227.51		737	577.13	195.73	192.39	192.71	177.19	177.41	179.87	196.4	193.25	195.01		737	585.87	392	389.8	396.85	436	445	440.01
737.5	774.4	115.76	118.6	125		737.5	578.35	163.24	163.56	159.44	197.92	194.6	193.96	320.48	323.32	323.8		737.5	598.47	176.4	170.36	170.04	181.28	180.56	179.76	228.96	226.56	227.16		737.5	577.2	195	194.49	192.52	179.13	178.16	180.76	195.76	193.56	196.08		737.5	585	390.39	389.8	395.55	436	443.55	439.31
738	773.03	116	118.4	124.02		738	573.7	163.99	161.84	159.6	196.83	195.19	193.61	319.42	322.81	321.84		738	596.05	175.42	170.6	169.8	181.2	179.42	180.39	228.8	225.03	225.63		738	577	193.82	195.19	191.03	179.01	178	180.8	192.87	193.8	196.2		738	584.21	389.02	388.82	392.08	432.68	439.1	437.24
738.5	771.75	116.46	118.54	124.35		738.5	569.79	163.08	160.11	159.12	194.48	195.81	192.19	316.74	321.43	320.46		738.5	592.42	175.89	170.34	169.8	182.01	177.32	180.03	227.08	224.52	223.89		738.5	574.45	193.95	195.2	189.85	178.89	177.54	182.12	191.54	194.63	197.06		738.5	582.8	388.51	386.62	388.62	430.51	435.96	436.54
739	773.11	117.25	118.52	126.16		739	568.6	162.34	159.92	160.31	193.99	197.13	191	316.78	321.73	320.93		739	589.44	177.1	170	170.25	183.65	178.89	180.9	226.72	225.77	225.16		739	572.21	194.86	195.45	189.76	179.85	177.33	183.05	191.39	195.37	197.53		739	583.31	388.19	385.6	387.41	428.74	434.6	436.58
739.5	773.91	118.79	119.49	129.57		739.5	568.6	162	161.09	162.08	194.5	197.01	190.9	317.99	322.29	321.69		739.5	586.53	178.89	170	171.3	184.5	181.58	183.57	227.69	228.08	227.68		739.5	571.8	195.1	196.29	192.48	180.9	177.7	183.99	192.19	196.5	197.7		739.5	584.2	388.99	385.21	387.1	428.89	433.92	437.69
740	773.6	121.38	121.25	132.58		740	571.63	162.99	161.86	164.78	195.79	196.73	191.59	319.98	323.26	323.26		740	584.01	180.39	171.58	172.46	185.32	184.12	187.04	228.66	230.65	229.92		740	572.59	195.99	198.45	196.5	182.19	179.12	185.59	194.32	197.72	199.32		740	584.4	389.53	384.4	389.31	432.37	434.92	438.66
740.5	772.27	124.06	123.49	133.57		740.5	575.03	164.93	162	166.8	197.23	196.14	193.49	321.46	323.43	323.63		740.5	583.57	181.33	174.06	173.5	185.8	186.16	189.69	230	232.73	231.43		740.5	573	196.23	200.56	199.83	182.97	180.63	186.2	196.2	198.73	200.53		740.5	584.93	388.77	384.2	391.73	435.83	437.13	437.67
741	770.6	125.8	125.8	134		741	575.8	167	162.8	168.2	197.8	194.6	196.6	322.2	322	321.8		741	583.2	182.6	175.6	174.8	185	186.4	192.2	231	232.8	231.2		741	572.2	196.6	201	203	184	182.8	185.6	197.2	199.6	201.2		741	583.6	387.4	385.4	392.6	437.2	437.6	436
741.5	768.76	124.96	126.2	132.16		741.5	575.26	167.07	162.83	166.93	197.1	192.36	196.5	321.56	319.69	319.23		741.5	579.63	180.93	177.3	175.2	183.06	184.93	191.73	230.33	231.4	228.96		741.5	567.31	195.87	200.53	202	183.07	183.53	184.83	196.36	199.47	200.17		741.5	580.8	386.46	385.4	392.2	435.33	435.23	431.39
742	766.51	122.98	125.72	130.52		742	571.29	166.65	163.07	164.78	196.12	190.45	195.12	319.31	315.7	316.65		742	577.53	178.78	177.46	176.06	181.72	184.12	189.24	229.59	229.86	227.12		742	560.96	195.79	199.25	201.46	182.79	182.32	184.73	194.66	199.46	198.98		742	578.64	385.19	384.92	391.59	433.12	433.38	428.04
742.5	762.77	120.99	124.8	129.7		742.5	564.76	164.79	163.61	162.89	194.59	188.9	192.69	316.38	311.27	314.69		742.5	575.67	176.59	176.8	176.21	179.79	183.2	186.08	229.11	227.98	225.19		742.5	554.86	195	196.58	200.2	181.8	179.89	183.89	193.5	198.39	196.39		742.5	574.77	382.57	383.69	390.4	430.89	430.18	424.38
743	758.62	119.78	123.85	128.98		743	559.95	162.77	163.86	161.78	192.64	187.71	190.91	314.65	308.31	313.11		743	571.55	174.64	176.8	176.6	178.25	182.11	182.89	229.81	226.25	223.92		743	549.95	194.46	194.71	199.46	181.05	177.57	182.51	193.13	196.78	194.58		743	571.3	379.43	381.77	389.18	430.13	426.69	421.63
743.5	753.33	118.72	121.53	127.24		743.5	556.22	160.47	161.76	160.04	190.64	186.69	188.7	312.33	305.22	310.56		743.5	567.15	172.98	176.12	176.09	176.44	180.92	179.08	228.81	224.1	222.41		743.5	546.05	193.35	193.18	198.69	179.24	174.42	179.79	192.83	194.5	193.15		743.5	565.48	376.22	378.28	386.39	430.17	424.07	420.12
744	745.93	117.6	118.76	124.58		744	552.19	157.79	157.36	157.59	187.36	184.59	184.98	308.37	301.18	306.35		744	561.73	171.2	173.99	172.35	172.97	178.39	175.38	224.97	219.53	219.99		744	542.17	189.36	189.19	194.55	175.78	171.39	175.36	191.59	191.56	190.4		744	557.1	372.35	373.56	380.95	426.14	421.35	417.59
744.5	742.5	118.32	117.02	124.12		744.5	552.32	157.7	155.22	157.41	185.85	184.5	184.47	307.17	300.71	303.79		744.5	557.65	172	173.94	169.75	171.57	177.86	174.3	223.66	215.75	220.03		744.5	541.08	187.19	188.88	191.64	174.56	171.14	173.34	191.48	189.62	191.07		744.5	551.32	370.22	371.66	377.96	423.02	418.36	417.57
745	743.44	121.45	118.78	127.25		745	555.03	159.64	156.56	159.7	188.3	186.58	187.97	308.8	304.23	304.74		745	556.5	175.03	175.54	170.33	173.77	179.07	175.88	224.87	216.76	223.3		745	543.77	188.43	191.64	191.66	174.26	172.74	175.37	194.1	190.96	194.85		745	547.99	374.44	373.58	377.59	423.64	418.41	419.2
745.5	743.74	124.89	121.98	130.69		745.5	556.43	163.21	159.61	162.49	190.25	190.09	191.51	308.9	306.89	306.99		745.5	557.07	176.95	177.06	171.04	177.1	179.83	178.29	226.99	219.7	225.67		745.5	546.37	190.46	194.69	192.55	175.57	174.36	178.29	196.78	193.28	198.08		745.5	546.53	376.54	376.89	378.14	423.52	419.85	419.2
746	749.31	130.2	127.34	136.14		746	558.38	169	166.09	168.49	194.94	195.6	198.51	311.91	312.75	312.68		746	560.89	180.21	181.24	175.68	183.77	183.17	183.46	233.37	225.95	230.18		746	550.71	194.78	200.97	197.48	180.88	178.92	183.32	201.86	198.26	203.61		746	550.11	379.75	382.34	381.91	428.15	423.29	420.58
746.5	753.29	133.52	132.61	140.38		746.5	560.03	172.84	170.75	173.15	199.7	199.61	203.87	315.26	317.52	317.84		746.5	563.2	181.03	183.63	179.98	189.24	186.81	187.06	237.98	231.24	232.29		746.5	553.55	197.58	205.75	201.44	185.35	181.95	186.52	205.12	202.55	207.64		746.5	553.64	382.86	386.75	384.75	431.38	426.98	420.51
747	747.89	131.76	131.37	137.96		747	555.93	171.82	168.97	171.97	198.36	198.15	201.17	313.18	314.76	315.16		747	560.36	175.73	180.56	178.42	188.39	185.21	185.79	235.33	229.57	227.3		747	550.16	194.95	202.94	199.96	185.01	180.19	183.97	202.34	201.39	204.97		747	551.14	379.98	384.35	380.77	428.16	425.15	416.16
747.5	742.9	129.97	129.93	136.01		747.5	553.01	172.17	167.57	170.29	196.88	195.77	199.45	312.28	312.69	313.1		747.5	557.9	172.93	178.53	178.84	187.65	185.56	184.93	232.13	227.97	223.18		747.5	547.82	192.89	200.33	198.01	184.73	179.45	182.61	199.57	200.61	203.73		747.5	548.45	379.32	382.09	379.09	426.25	422.73	414.37
748	734.55	127.18	127.71	132.95		748	549.58	170.47	165	166.38	195.24	191.89	195.89	310.86	309.29	309.11		748	552.46	170.35	175.15	177.04	184.09	184.09	181.47	227.87	223.8	218.13		748	542.35	190.8	195.93	194.22	181.35	176.69	179.84	195.76	198.06	201.07		748	545.26	377.62	378.55	375.62	422.18	418.18	412.02
748.5	723.02	124.34	124.95	129.13		748.5	546.1	168.35	163.18	161.5	191.71	188.86	192.64	308.35	305.83	305.61		748.5	548.02	168.88	171.64	174.36	180.84	179.78	178.16	224.14	219.83	214.03		748.5	535.75	189.4	190.98	190.74	177.42	173.55	177.27	192.11	195.44	196.91		748.5	541.9	374.24	374.51	371.82	417.94	412.98	409.28
749	714.89	121.73	123.64	126.33		749	543.9	166.34	162.24	157.77	188.03	188.2	191.24	306.34	302.99	303.5		749	545.68	168.6	170.1	173.1	179.16	175.77	176.2	222.5	217.82	212.72		749	530.05	189.26	188.64	188.82	175.36	172.1	175.54	189.82	193.48	193.93		749	538.45	371.17	371.11	370.32	414.21	408.97	408.58
749.5	708.7	119.79	122.88	124.39		749.5	542.56	163.72	161.14	155.94	185.44	189.41	190.14	304.24	300.82	302.51		749.5	544.68	168.6	169.63	172.28	178.28	172.9	173.87	222.37	216.54	212.77		749.5	523.24	188.16	187.36	187.02	174.48	171.28	173.62	188.71	192.14	191.64		749.5	536.22	366.74	368.47	368.64	409.37	406.1	407.02
750	701.27	118.75	121.76	122.98		750	539.1	161.35	159.74	154.6	181.93	191.02	187.32	301.3	298.41	300.94		750	545.07	168.17	169.43	170.55	177.99	170.37	172.2	222.99	216.02	212.62		750	519.97	186.99	185.76	185.98	173.54	170.61	171.17	187.78	191.13	188.36		750	533.46	361.37	365.57	366.12	404.27	404.38	405.01
750.5	696.77	117	119.77	121.96		750.5	535.8	159.36	157.48	154.4	179.36	191.01	184.33	297.41	298.64	298.76		750.5	547.16	167.32	170.16	168.45	177.48	169.44	171.8	222.24	216.48	213.12		750.5	518.68	186.16	184.4	185.08	171.12	170.8	169.76	187.36	188.37	186.6		750.5	528.49	360.12	364.6	363.56	399.17	403.64	404.72
751	693.18	117.07	117.27	120.93		751	535.15	158.18	155.98	154.4	178.69	188.24	181.38	293.84	298.95	297.36		751	547.8	167.58	169.64	166.13	176.56	169.53	170.86	220.73	216.8	213.53		751	517.4	184.33	183.45	184.24	169.27	171.46	168.07	188.87	185.87	185.73		751	526.33	359.73	364.53	362.82	394.93	404.17	402.87
751.5	689.28	118.6	116.87	122.41		751.5	534.34	158.88	156.89	155.38	180.71	186.43	180.26	292.67	301.13	297.04		751.5	549.09	168.6	169.98	164.73	176.56	171.01	172.85	219.43	217.99	214.38		751.5	517.51	183.88	182.67	185.42	168.76	172.18	167.88	190.82	184.94	186.89		751.5	527.6	362.17	364.74	363.09	394.16	406.94	402.58
752	686.01	117.9	115.98	122.32		752	532.7	157.76	156.66	154.44	180.94	183.17	179.46	291.64	301.6	295.36		752	548.02	168.18	169.18	162.9	175.58	171.48	173.74	216.59	217.66	213.58		752	516.62	183.46	181.78	186.08	168.34	170.96	168.02	191.9	183.16	187.22		752	528.02	364.18	363.24	363.42	393.32	407.74	402.48
752.5	681.6	115.87	114.94	121.68		752.5	529.98	156.19	155.22	152.47	179.62	179.61	177.67	290.02	298.49	293.1		752.5	543.46	166.62	167.62	161.91	173.67	170.74	172.94	212.87	216.39	210.29		752.5	513.96	182.36	180.05	184.82	167.88	168.53	167.85	191.68	181.42	186.19		752.5	527.51	364.43	360.93	362.05	392.85	405.56	400.7
753	676.71	113.09	113.33	120.93		753	524.64	155.13	153.72	150.53	177.91	178.14	175.95	287.94	294.86	290.71		753	536.79	165.17	166.75	161.78	171.94	169.15	172.13	210.14	214.28	205.86		753	509.7	181.58	178.16	183.32	167.36	165.69	167.58	190.33	180.35	184.72		753	524.66	361.89	357.08	357.26	392.55	402.88	397.69
753.5	673.41	109.4	110.84	118.48		753.5	518.57	152.72	150.61	148.24	174.72	175.81	174.16	285.88	289.85	287.56		753.5	528.48	164.43	164.96	161.27	170.15	167.64	169.53	208.15	209.97	200.89		753.5	505.77	180.72	176.95	180.25	165.85	161.61	167.23	187.65	178.92	181.65		753.5	519.65	357.54	352.73	352.01	390.53	398.3	393.57
754	673.03	110.26	111.43	118.57		754	517.37	152.9	150.16	149.48	175.48	175.57	174.72	285.83	288.97	287.69		754	522.72	166.55	165.23	163.55	171.23	168.45	169.19	209.73	209.22	200.46		754	504.14	181.05	178.46	178.87	165.42	161.23	168.85	187.29	180.33	180.27		754	517.98	355.02	352.03	350.33	389.76	396.34	391.51
754.5	677.05	114.42	114.71	122.43		754.5	521.54	156	153.31	154.33	180.65	179.11	179.46	289.01	292.51	289.56		754.5	521.85	171.74	168.31	168.64	173.99	172.53	173.64	214.33	212.32	205.35		754.5	505.45	184.3	182.93	181.41	168.84	164.2	172.2	190.11	185.14	182.18		754.5	519.49	356.24	354.27	352.71	392.5	398.7	393.31
755	681.65	119.56	120.86	128.31		755	528.12	160.34	158.49	159.89	186.91	183.19	186.46	293.54	297	292.59		755	524.04	177.22	172.47	174.43	178	178.51	178.47	219.89	217.69	212.67		755	508.47	188.4	188.49	186.36	175.18	167.58	176.13	194.13	191.03	185.32		755	522.3	357.69	357.25	358.31	395.5	401.15	398.57
755.5	684.28	124.21	126.7	133.9		755.5	533.38	164.13	163.21	164.44	191.3	186.05	191.96	296.82	300.22	295.62		755.5	526.82	180.45	176.47	178.53	181.22	183.07	181.62	224.44	222.76	219.04		755.5	512.64	191.45	192.36	191.36	181.41	170.42	178.71	196.54	195.81	188.05		755.5	522.8	360.73	359.02	363.56	397.37	402.59	403.07
756	687.58	128.42	131.24	138.84		756	537.76	168.43	168.43	169.02	195.81	189.84	196.41	300.19	303.39	297.8		756	531.84	183.17	180.02	181.6	183.6	186.8	185.4	229.22	228.21	226.03		756	517.43	195.81	195.2	196.23	189.07	174.01	180.59	199.59	200.81	192.62		756	521.97	365.41	362.79	368.41	401.62	405.19	407.4
756.5	685.47	129.09	132.54	140		756.5	534.41	169.27	169.03	169.31	195.98	191.53	196.4	299.03	302.27	297.38		756.5	533.18	180.78	180.51	181.03	183.25	186.16	184.58	229.78	228.09	226.91		756.5	518.29	195.62	194.29	197.49	192.53	173.85	179	198.36	200.4	193.25		756.5	519.38	365.56	361.71	368.43	401.76	403.53	406.65
757	680.19	126.52	128.91	135.91		757	526.54	165.65	164.77	166.27	192.85	189.47	192.25	295.46	298.86	294.25		757	529.98	175.58	176.91	176.98	180.59	181.78	179.65	226.65	223.58	223.04		757	514.68	193	189.58	194.71	190.26	171.82	174.78	194.46	196.38	190.87		757	514.45	363.81	358.39	364.45	397.79	399.81	401.91
757.5	677.86	124.88	126.27	133.67		757.5	521.36	164.18	161.36	165.58	190.98	189.19	189.87	294.18	297.89	292.07		757.5	527.57	173.07	174.57	174.37	179.18	178.97	177.88	224.47	221.27	219.76		757.5	509.34	191.98	187.48	192.17	188.78	172.19	172.89	194.1	193.86	190.18		757.5	512.27	363.28	356.78	361.77	396.38	399.28	401.2
758	672.23	122.18	123.11	130.65		758	516.43	162.32	156.63	162.64	188.05	187.05	186.58	290.64	294.77	289.39		758	522.63	169.78	171.85	170.98	175.77	175.11	174.64	220.84	216.03	214.76		758	501.75	189.25	184.85	188.44	184.9	170.86	170.45	192.92	189.5	187.11		758	508.37	361.46	353.17	357.37	392.7	396.11	399.38
758.5	667.55	119.89	120.86	128.29		758.5	513.83	161.13	153.69	160.26	186.53	184.69	184.59	288.73	292.26	287.96		758.5	517.98	169.47	170.19	168.66	173.43	173.33	171.92	217.79	211.69	211.02		758.5	494.88	187.56	182.49	185.89	180.25	170.4	169.6	192.4	186.36	184.49		758.5	503.85	360.66	351.83	354.99	388.38	393.32	395.89
759	668	120.6	122.2	128.8		759	515.4	162.6	154.6	161.8	188.2	184.4	184.2	290.2	292.4	289		759	516.6	172.6	170	169	173	175.2	173.8	217.4	210.8	210.8		759	493	187.4	183.4	186	178.4	171.8	171.2	193.4	187.2	184.6		759	501.8	360.6	354	354.8	388	395.2	395.6
759.5	663.87	121.03	122.36	128.33		759.5	513.17	162.2	154.27	161.1	187.73	183.33	182.13	290.83	290.63	287.64		759.5	513.83	172.96	169.7	168.03	170.67	176.5	174.33	215.77	208.47	210.93		759.5	491.67	184.3	182.77	185.43	175.5	171.8	170.83	191.24	186.47	182.8		759.5	498.74	359.4	354.2	352.07	386.9	394.83	393.17
760	662	123.05	123.99	129.52		760	510.74	162.53	155.58	162.32	188.86	183.33	182.65	293.24	291.59	287.13		760	515.05	174.39	170.99	168.72	170.79	178.72	177.11	215.6	210.11	213.32		760	492.39	184.26	183.25	186.32	174	172.39	171.46	189.4	187.52	183.39		760	497.99	357.81	355.72	351.53	386.99	395.2	391.72
760.5	661.11	126.27	126.48	131.68		760.5	509.91	163.4	158.19	164.39	189.31	184.59	185.38	297.17	294.47	288.49		760.5	518.57	176.09	173.97	170.68	173.18	180.89	180.67	215.99	214.47	215.58		760.5	494.47	185.49	185.58	188.39	174.39	174.19	172.4	189.4	189.59	185.48		760.5	500.38	355.52	356.31	351.31	389.18	395.89	394.28
761	657.21	128.45	127.01	133.58		761	507.77	163.47	158.54	164.48	187.89	185.33	186.92	298.21	295.41	288.03		761	519.09	176.21	176.44	171.21	174.65	181.86	181.22	216.4	216.59	216.79		761	496.06	185.8	186.47	188.48	173.89	174.93	171.88	188.88	189.81	186.92		761	501.6	352.57	353.97	349.76	389.68	394.5	395.92
761.5	655.4	129.78	126.31	134.81		761.5	504.03	162.59	158.4	163.55	187.07	186.05	187.04	296.86	295.2	286.42		761.5	516.48	175.51	177.49	170.51	175.81	181.02	180.47	216.56	217.13	217.33		761.5	495.55	187.43	185.75	187.39	172.1	173.86	172.09	187.79	189.93	187.2		761.5	500.95	350.46	350.56	348.22	388.1	391.64	396.04
762	656.18	130.59	124.83	135.98		762	501.64	162.6	158.99	163.01	186.22	187.57	187.39	295.04	294.42	286		762	513.65	174.81	177.8	170.79	176.98	180.6	179.62	218.16	216.81	217.2		762	494.81	189.17	185.21	185.83	171.21	174.19	172.2	187.6	190.2	187.2		762	500.21	347.46	348.05	348	387.21	389.64	395.61
762.5	653.87	128.04	121.29	134.58		762.5	496.13	159.92	156.15	160.58	183.58	186.47	184.95	289.33	291.47	282.5		762.5	507.31	172.41	174.19	168.81	175.32	179.21	175.64	217.03	213.02	215.38		762.5	492.64	187.29	182.78	182.18	168.89	171.44	170.23	185.72	187.01	185.18		762.5	495.65	343.78	343.7	343.73	382.16	387.29	392.55
763	651.32	126.34	120.48	133.8		763	492.48	158.74	155.5	159.98	182.68	185	182.86	285.56	288.8	279.82		763	501.74	170.54	170.76	167.06	174.2	178.9	172.56	216.9	210.06	214.54		763	488.78	185.88	182.48	180.26	168.14	169.5	169.98	184.66	184.9	184.22		763	490.94	341.86	340.54	341.28	378.32	385.4	389.68
763.5	653.28	128.16	125.22	135.94		763.5	495.17	161.02	159.17	163.19	184.91	186.96	185.88	286.68	291.03	281.63		763.5	502.99	173.1	172.34	169.99	176.62	182.48	173.86	220.67	212.99	216.73		763.5	487.61	187.37	186.48	183.19	172.74	171.22	173.37	187.68	185.97	186.77		763.5	491.17	343.68	340.59	343.42	378.14	384.94	389.77
764	650.35	128.3	129.17	135.93		764	496.25	161.95	161	164.8	185.83	186.73	186.98	286.63	291	282.23		764	502.98	174.85	172.95	171.6	177.55	184.7	174.03	222.48	215.72	217.68		764	485.53	187.3	188.95	185.8	175	172.03	175.7	189.4	186.52	188.72		764	491.97	344.12	339.3	342.73	375.35	382.15	389.33
764.5	644.63	128.16	130.94	135.24		764.5	496.43	161.96	161.47	165.74	185.44	186.51	185.5	286.56	289.14	282.47		764.5	501.37	175.79	173.9	171.6	177.4	185.31	174.11	222.87	217.34	217.91		764.5	482.99	187.16	190.5	186.87	174.69	172.11	177.1	189.56	188.33	189.43		764.5	492.51	344.67	338.56	340.97	373.84	377.66	387.54
765	639.81	127.82	131.58	134.82		765	496.03	161.05	161.03	166	184.83	187.36	183.5	286.03	287.47	281.84		765	501.39	175.43	175.9	172.55	176.83	185.4	175.53	222.05	218.17	217.62		765	480.71	187.77	190.42	187.19	174.22	173.53	177.97	189.79	189.94	189.79		765	492.22	344.42	338.6	339.66	373.42	372.07	385.69
765.5	629.88	124.1	126.8	131.32		765.5	490.73	157.52	157.06	162.17	180.73	184.32	179.15	280.24	282.95	278.88		765.5	497.23	171.08	173.28	169.01	173.26	180.79	173.3	217.31	214.06	213.95		765.5	476.66	183.55	185.39	183.11	170.92	172.19	174.28	186.37	186.83	186.75		765.5	488.06	341.19	337.14	334.77	369.56	365.97	379.93
766	620.27	121.01	121	128.57		766	485.51	154.18	153.72	157.74	176.21	181.36	174.7	274.31	278.45	275.61		766	493.18	165.73	169.8	164.89	169.97	176.38	170.1	211.91	210.29	209.02		766	472.57	178.67	180.98	177.71	168.22	169.7	168.77	182.21	182.73	181.82		766	482.04	338.38	334.36	330.5	366.96	361.54	372.63
766.5	613.71	119.14	118.63	127.4		766.5	481.49	150.89	152.66	154.71	174.77	179.09	172.54	270.11	276.74	274.34		766.5	488.69	162.37	167.26	162.23	168.63	173.26	168.29	207.97	207.8	205.11		766.5	468.43	175	177.69	174.03	167.63	167.63	164.37	180.6	178.94	178.09		766.5	476.43	335.26	331.74	328.77	364.77	359.54	366.43
767	609.88	118.33	117.58	126.81		767	479.27	149.96	153.35	152.5	174.76	176.99	171.61	267.67	276.96	274.92		767	484.51	161.68	165.74	161.41	168.05	171.86	168.28	206.81	208.04	203.26		767	466.46	172.79	176.29	173.09	168.32	166.22	161.82	180.25	176.62	175.87		767	472.71	334.21	329.66	328.29	362.9	359.76	362.95
767.5	609.9	120.25	119.4	128.95		767.5	478.95	151.6	156.3	153.85	177	177.65	172.85	269.45	278.45	277.55		767.5	484.4	164.3	166.8	164.45	170.35	172.55	170.9	208.2	212.4	204.25		767.5	467	173.9	177.6	174.7	170.65	167.35	162.95	182.85	178.2	176.75		767.5	470.35	335.45	330.2	330.2	363.5	361.85	363.3
768	610.95	123.18	122.38	131.62		768	478.84	154.02	158.29	156.6	179.98	179.29	174.67	272.4	280.27	280.04		768	483.16	167.75	169.58	168.51	173.75	173.73	174.35	210.8	216.16	206.44		768	469.22	177.15	178.75	177.58	171.95	170	164.87	186.35	181.73	180.13		768	470.36	335.09	330.78	331.91	365.64	363.87	366.35
768.5	615.74	126.39	124.54	134.34		768.5	480.48	156.76	159.83	159.65	182.82	181.43	176.92	274.57	282.17	282.03		768.5	484.26	171.03	173.74	172.72	176.69	175.41	178.25	214.86	219.41	209.25		768.5	473.28	181.52	181.05	181.49	173.89	174.13	167.9	189.73	185.28	185.39		768.5	471.58	338.18	333.29	333.72	369.05	365.55	371.34
769	615.59	126.7	124.44	134.01		769	476.75	156.52	157.83	157.69	180.67	179.47	176.44	271.49	279.09	276.86		769	482.58	168.98	173.46	171.6	175.93	173.07	176.52	213.27	216.98	207.57		769	471.92	180.77	179.5	180.41	172.67	173.7	166.92	189.35	184.1	186.11		769	469.06	335.34	332.26	330.18	367.64	362.79	371.19
769.5	615.66	127.55	125.51	134.08		769.5	477.05	156.36	157.28	156.37	180.51	178.93	177.59	270.01	278	274.3		769.5	481.49	168.2	173.99	169.58	177.86	172.84	176.36	212.88	215.35	207.71		769.5	471.68	180.91	180.5	180.87	172.2	173.85	166.68	189.57	184.09	188.42		769.5	469.82	334.17	332.33	329.01	369.1	363.79	371.96
770	609.97	124.89	122.49	130.91		770	473.29	152.87	154.11	152.05	177.38	175.07	174.91	265.78	273.61	268.59		770	476.72	164.47	170.98	164.43	176.01	169.8	172.98	209.16	209.39	205.01		770	466.97	177.34	178.63	178.63	168.69	169.32	163.51	185.91	179.65	186		770	467.4	330.18	328.58	324.56	366.58	360.67	367.37
770.5	604.55	122.95	121.26	130.14		770.5	471.63	151.46	153.77	149.89	175.63	173.09	173.86	264.32	271.38	266.03		770.5	474.15	162.21	168.25	161.81	174.63	168.38	170.67	207.38	206.13	203.49		770.5	462.12	175.09	177.15	178.71	167.6	166.61	161.89	184.43	177.78	184.15		770.5	465.69	328.15	325.99	322.35	364.41	359.54	362.52
771	603.2	123.12	122.76	131.93		771	472.78	152.44	156.42	151.85	177.13	175.4	175.7	267.31	273.45	269.09		771	474.15	163.36	168.12	162.44	176.65	170.62	172.1	210.66	207.33	204.76		771	460.65	176.36	178.01	182.11	168.98	168.1	163.5	185.07	179.85	184.49		771	464.71	330.05	325.4	324.08	365.21	362.71	361.92
771.5	598.12	121.16	121.18	130.98		771.5	467.72	150.98	154.76	152.4	176.56	176.02	173.96	268.21	272.56	268.78		771.5	470.93	162.97	165.76	161.76	174.34	169.78	170.35	210.4	205.56	201.54		771.5	455.72	175.18	174.14	181.97	166.75	166.57	162.39	182.39	178.4	180.94		771.5	459.7	328.56	320.32	323.37	361.9	360.56	359.96
772	594.54	119.25	120.33	129.82		772	463.94	150.05	153.02	152.64	174.74	177.18	172.02	268.45	270.96	267.69		772	467.93	161.49	163.85	159.98	171.82	168.78	167.94	210.05	203.73	198.91		772	452.16	174.51	171.16	180.73	164.69	165.36	161.85	181.54	178.2	178.16		772	455.22	326.71	316.84	321.64	357.25	358.93	358.04
772.5	592.58	117.99	118.98	128.05		772.5	459.71	148.65	151.11	152.19	172.71	177.46	170.31	266.71	269.71	266.18		772.5	466.44	160.59	162.66	158.05	170.32	166.78	166.19	208.38	202.58	196.99		772.5	449.31	174.25	168.25	179.45	162.97	164.31	160.72	179.51	177.79	174.84		772.5	451.24	324.04	314.31	318.64	353.23	357.92	355.11
773	589.3	116.8	116.5	125.5		773	456.3	146.4	148.2	150.9	171	176.3	168	263.3	266.4	263.2		773	463.9	159.3	161.3	156	168.7	164.2	165	204.9	200.4	195.9		773	446.3	172.6	165.9	176.6	159.7	162	160	177.3	176.7	172		773	448.1	320.1	311.9	314.5	348.9	355.8	351.3
773.5	585.5	117.59	116	124.27		773.5	454.22	145.07	147.27	150.93	170.61	175.41	167.14	260.16	264.02	260.89		773.5	461.5	157.49	161.26	155.8	168.4	162.68	165.26	202.35	198.75	196.53		773.5	442.5	173.06	165.79	175.21	158.01	160.87	160.59	175.75	176.53	172.06		773.5	446.94	316.3	310.28	311.03	345.89	355	347.77
774	585.05	120.12	117.14	125.14		774	453.93	145.78	148.83	152.63	171.87	175.33	169.12	259.36	264.05	262.15		774	461.54	158.1	163.35	157.92	169.7	162.85	168.17	203.43	200.32	198.75		774	440.55	176.33	168.93	176.79	158.25	162.23	162.1	175.85	178.39	173.67		774	448.39	314.35	312.08	309.67	346.95	356.79	347.58
774.5	582.09	121.38	117.98	125.01		774.5	451.28	145.22	149.01	152.81	172.2	172.68	170.77	258.62	263.03	262.02		774.5	458.88	158.01	162.83	158.79	168.45	163	169.38	203.02	200.02	198.03		774.5	437.87	176.81	172.32	176.42	156.07	161.82	161.62	174.83	177.44	173.81		774.5	446.47	310.9	311.82	308.24	346.62	356.62	348.38
775	577.53	123	119.1	125.4		775	447.59	146.08	149.8	153.87	172.67	171.29	172.4	258.3	264.6	262.75		775	456.84	159.08	163.32	159.95	168.25	164.1	170.05	203.8	200.5	197.72		775	436.6	177.92	175.25	177.17	156.07	162.1	162.32	174.92	177	175.19		775	445.12	309.92	312.57	310.86	349.13	356.72	351.08
775.5	572.14	122.94	118.17	125.74		775.5	444.34	146.83	150.03	153	171.86	168.91	172.57	257.43	264.49	262.46		775.5	454.23	160.12	162.8	159.43	167.03	163.51	168.71	203.91	200.03	197.31		775.5	437.29	177.29	175.77	177	155.6	161.51	161.97	174.97	177	173.8		775.5	444.43	309.57	312.69	313.29	350.34	355.63	352.06
776	568.4	122.45	116.98	126.42		776	441.43	147.22	150.25	151.94	171.82	167.14	172.65	255.85	263.4	261.45		776	452.65	161.84	162	158.56	165.89	163.45	167.02	203.4	200.07	197.33		776	438.91	175.94	174.6	176.29	156.87	161.45	162.05	176.49	176.82	173.09		776	442.4	309.29	312.25	315	350.49	353.05	352.31
776.5	565.44	122.12	116.08	126.56		776.5	438.48	147.72	150.28	150.48	172.44	166.28	172.44	254.52	262.28	260.24		776.5	452.28	163.6	161.48	157.76	165.36	163.48	165.8	202.64	199.88	197.72		776.5	439.64	174.96	171.16	175.28	158.76	161.84	162.44	177.44	177.92	172.8		776.5	441.36	309.12	310.32	316.32	349.84	351.12	350.6
777	563.59	121.59	115.7	126.35		777	437.24	148.05	149.69	148.89	173.45	166.6	172.3	254.6	260.38	259.04		777	453.45	164.4	161.35	156.99	165.3	164.56	164.89	201.44	199.75	197.75		777	439.29	174.9	168.08	174.59	159.65	162.7	162.7	178	179.1	173.05		777	442.3	309.15	308.79	316.29	348.49	348.83	349.29
777.5	562.1	120.3	114.87	124.56		777.5	434.81	146.36	147.39	146.39	172.69	166.05	170.19	252.96	256.15	256.04		777.5	452.69	163.12	160.1	155.7	164.1	164.62	162.77	198.63	197.59	194.86		777.5	434.98	174.07	165.03	172.76	158.69	162.43	160.59	176.72	176.83	172.27		777.5	440.76	307.17	305.66	312.71	345.99	345.46	348.27
778	559.57	117.71	112.9	121.47		778	430.57	143.86	143.87	142.21	170.41	164.98	167.79	251.68	250.9	253.08		778	450.8	160.52	157.19	154.31	162.87	162.46	160.93	195.84	194.6	191.59		778	430.96	171.23	161.5	170.64	155.88	162.11	156.16	174.36	174.03	169.27		778	437.84	305.46	301.92	306.32	343.83	342.37	344.93
778.5	559.2	119.65	114.56	122.76		778.5	433.57	144.92	145.34	142.63	170.65	167.85	167.65	252.98	249.51	254.56		778.5	450.48	159.26	157.18	156.34	164.25	163.52	162.92	196.94	194.69	191.67		778.5	430.63	171.87	163.43	171.34	157.36	163.69	155.69	173.8	174.45	170.34		778.5	438.4	306.38	300.89	304.75	344.56	342.09	344
779	559.96	122.27	116.79	125.14		779	437.65	146.84	148.65	144.32	171.56	171	168.41	254.36	249.73	256.94		779	449.86	159.26	158.41	159.5	167.02	165.29	165.37	200.02	195.69	193.97		779	431.93	173.72	166.9	172.11	159.97	164.76	156.61	174.49	175.06	171.79		779	438.86	307.69	301.28	303.05	346.03	343.47	344
779.5	561.63	124.86	119.26	128.18		779.5	441.18	149.06	152.5	146.87	173.23	174.89	170.15	256.78	251.24	259.66		779.5	450.6	160.64	159.51	162.24	170.07	166.61	169	202.64	198.41	198.13		779.5	433.12	175.41	170.07	172.71	163.38	166.43	158.24	176.35	176.44	174.69		779.5	439.28	309.01	302.15	303.23	345.86	345.31	342.82
780	563.8	128.09	122.35	131.83		780	445.11	151.74	157.12	150.71	175.68	178.49	172.6	260.15	254.85	262.62		780	451.57	162.45	161.68	164.19	172.8	169.15	171.86	204.17	202.29	202.02		780	433.4	177.54	173.22	173.77	167.31	167.63	162.12	178.52	179.63	178.99		780	438.72	310.59	304.88	306.09	345.68	346.37	341.66
780.5	563.75	127.17	122.04	132.49		780.5	445.04	151.41	157.24	152.34	176.26	178.24	172.89	259.84	256.88	262.07		780.5	449.12	162.32	162.26	163.61	172.92	170.03	170.73	201.89	202.89	202.49		780.5	430.18	177.55	172.84	172.84	168.43	166.64	163.43	179.2	179.78	180.06		780.5	436.23	310.35	305.29	306.86	342.75	344.43	338.89
781	560.39	123.79	119.8	130.4		781	442.99	149.2	153.39	151.2	174.99	175.19	171.59	257.19	255.99	258.19		781	444.18	160.59	160	161.59	171.39	168.8	168.59	196.99	200.59	199.99		781	425.39	174.59	169.79	171.2	166.6	165.19	161.99	178.4	177.39	177.79		781	430.78	308.59	304.8	305.4	339	340.59	334.79
781.5	555.17	120.43	118.28	128.76		781.5	438.65	147.59	150.03	149.69	171.74	170.28	168.99	254.66	253	253.58		781.5	436.94	158.14	158.62	159.13	168.8	167.44	165.63	193.27	196.52	195.32		781.5	422.76	170.17	167.42	169.49	164.49	162.23	159.43	177.19	175.03	174.61		781.5	424.38	304.04	303.57	303.3	337.39	335.08	331.1
782	550.99	116.46	116.16	125.65		782	432.29	144.96	146.12	146.44	166.95	164.15	166.17	250.92	248.86	247.95		782	428.57	154.04	155.97	156.04	164.6	166.04	162.1	188.71	190.8	189.79		782	420.15	165.8	165.15	166.3	160.92	158.32	155.59	174.56	170.94	168.9		782	419.37	299.25	299.32	298.66	334.7	329.7	326.65
782.5	547.7	113.75	115.01	123.35		782.5	427.25	143.44	143.55	143.99	162.7	160.19	164.05	248.25	245.49	243.8		782.5	423.41	152.05	154.23	153.96	161.65	164.05	160.35	186.64	187.48	187.07		782.5	419.23	162.57	164.79	164.83	157.41	155.09	153.33	172.76	167.39	164.48		782.5	417.16	296.76	296.65	295.29	332.95	328.32	324.53
783	544.38	113.37	115.17	123.35		783	422.44	142.8	143.05	142.48	160.13	158.55	162.58	247.65	244	241.45		783	419.98	150.95	153.92	152.63	159.68	162.83	158.98	185.63	185.7	186.37		783	418.3	161.4	165.25	164.52	154.23	153.1	152.92	170.81	166	163.32		783	415.83	294.18	294.56	293.18	331.33	327.75	323.5
783.5	543.71	116.7	117.57	125.66		783.5	421.93	144.04	145.53	144.11	161.46	160.57	163.91	249.66	246.64	242.09		783.5	419	153.13	155.24	153.64	159.62	164.15	160.15	186.64	187.11	189.08		783.5	418	164.66	167.11	166	154.02	154.97	156.1	170.98	168.02	164.95		783.5	417.15	294.6	294.42	294.2	332.82	328.69	323.04
784	541.94	121.69	120.43	129.18		784	423.5	147	148.8	147.2	165.35	164.92	166.45	252.43	251.12	244.63		784	420.49	157.71	157.65	155.3	161.66	165.72	163.02	189.98	190.76	193.33		784	419.12	169.13	169.65	169.38	156.8	158.58	160.91	172.87	171.2	167.45		784	418.72	297.23	297.39	296.83	334.89	331.6	323.93
784.5	536.2	122.78	120.17	129.3		784.5	420.43	147.22	146.93	145.9	165.93	165.2	165.03	251.27	249.68	242.82		784.5	416.1	157.55	155.6	153.82	161.28	164.72	161.9	189.15	190.03	192.85		784.5	415.18	169.48	168.87	167.82	155.5	159	160.72	170.85	170.02	167.05		784.5	416.12	293.9	296.02	296.33	331.37	327.87	320.68
785	531.28	122.08	119.8	127.73		785	415.64	147.45	146.06	144.47	165.15	165.39	163.11	249.56	248.02	240.75		785	412.04	157.05	153.26	151.33	159.95	163.75	160.8	188.65	188.15	190.68		785	409.75	167.96	167.26	165.52	154.45	158.95	159.66	169.2	167.62	165.21		785	412.76	290.46	293.81	295.41	328.56	323.58	319.35
785.5	527.96	118.68	119.02	124.95		785.5	410.93	146.66	144.19	142.31	163.83	165.3	161.71	247.63	245.16	239.35		785.5	408.11	156.03	151.63	148.47	158.94	162.51	159.71	188.02	187.3	187.51		785.5	404.97	165.71	165.94	163.74	153.74	157.63	157.56	168.03	164.76	163.35		785.5	410.28	288.67	292.26	293.24	325.92	320.35	319.04
786	523.55	114.04	117.26	121.8		786	405.55	144.22	140.59	139.51	161.02	162.68	158.8	244.28	240.64	236.2		786	403.73	152.68	148.6	145.53	156.84	159.71	156.8	186.15	184.68	183.57		786	398.97	161.77	163.29	161.31	150.99	154.06	153.37	165.22	161.11	160.75		786	406.08	284.42	289.06	289.06	320.61	316.55	318.47
786.5	522.84	113.24	118.33	121.92		786.5	406.23	144.66	141.35	139.99	161.32	162.24	159.19	243.98	240.95	237.85		786.5	404.09	153.63	149.41	147.31	158.01	160.06	157.47	187.97	184.79	183.32		786.5	398.55	162.77	163.32	162.49	151.89	153.72	153.12	167.05	162.71	162.43		786.5	406.47	283.99	288.16	288.02	321.53	317.09	320.71
787	525.07	115.81	121.04	124.78		787	412.13	146.56	144.24	143.15	163.84	163.96	161.84	246.78	244.01	242.57		787	408.23	157.32	152.92	152.31	161.18	162.3	160.58	192.57	187.95	186.86		787	402.29	167.03	165.33	166.63	155.52	155.22	154.79	171.6	167.54	166.97		787	410.09	286.64	288.4	288.54	325.52	320.21	324.35
787.5	521.79	119.01	121.4	126.61		787.5	411.6	145.6	144	144	163.6	163.4	160.8	245.4	242.81	242.4		787.5	409.4	157.8	152.6	154.81	162.61	161.2	160.4	193.2	187.4	188.81		787.5	401	167.6	164.6	167.2	155.8	153.8	153.4	171.6	169.41	167.6		787.5	408.01	285.6	286	285.2	323.8	319.6	325.2
788	520.25	121.6	121.64	129.2		788	411.91	147.17	145.31	144.97	164.05	163.96	161.48	245.22	245.19	244.44		788	410.85	159.17	153.54	157	165.24	161.84	161.97	193.74	188.02	191.37		788	401.28	169.34	165.3	167.97	156.93	155.1	154.17	172.91	172.96	169.67		788	410.55	287.19	285.54	285.44	323.37	320.87	326.8
788.5	520.92	123.62	124.25	131.28		788.5	412.55	148.89	146.75	147	165.03	167.25	162.69	246.22	248.58	246.25		788.5	414.22	160.58	155.52	158.71	167.42	164.2	163.88	195.6	191.65	193.15		788.5	401.57	170.34	167.94	169.63	159.74	157.74	155.83	173.74	175.94	171.89		788.5	414.11	290.09	287.15	287.31	324.17	323.03	329.18
789	516.92	122.28	124.34	130.45		789	407.81	147.65	145.37	146.36	163.56	167.52	161.08	244.33	248.17	243.62		789	412.51	157.82	155.52	156.31	166.45	163.46	162.5	194.59	191.74	191.86		789	396.87	166.84	167.71	167.33	159.42	156.96	154.54	170.33	175.16	170		789	411.71	288.48	285.96	285.83	319.74	321.65	328.5
789.5	513.88	120.59	123.8	130.17		789.5	405.24	147.98	144.89	145.72	163.17	167.69	160.37	242.23	248.55	242.49		789.5	412.35	156.32	156.42	154.19	165.68	163.09	161.93	194.13	192.06	191.49		789.5	393.99	165.12	168.7	165.97	160.06	156.81	155.1	169.46	174.64	168.72		789.5	410.08	288.01	285.69	287.36	317.68	322.71	327.32
790	512.27	118.98	123.65	129.48		790	404.94	148.29	145.51	145.49	163.25	166.93	159.22	240.78	247.57	242.04		790	412.44	156.09	157.81	152.58	164.22	162.94	161.79	194.91	191.53	190.58		790	390.7	163.98	169.25	164.98	159.99	156.13	155.8	170.46	173.58	167.42		790	406.94	287.02	284.78	287.38	316.22	322.88	325.26
790.5	509.24	118.42	122.14	129.02		790.5	402.42	148.2	146.15	145.58	162.83	165.14	158.25	240.03	244.07	240.52		790.5	409.82	155.45	158.37	152.2	162.52	161.15	161.42	194.63	189.37	189.65		790.5	387.6	162.87	168.47	162.95	158.88	154.7	155.8	170.97	172.28	166.27		790.5	400.69	284.4	282.2	284.44	315.62	321.5	321.85
791	510.4	123.09	124.41	133.45		791	404.45	151.17	150.47	149.25	166.77	167.35	161.44	244.04	243.87	243.33		791	411.48	159	161.77	156.27	164.99	163.57	164.81	197.97	190.51	193.97		791	387.85	166.48	171.11	164.99	162.37	156.99	159.65	176.08	175.83	169.63		791	399.49	287.59	284.16	286.07	318.89	324.48	322.05
791.5	513.81	128.07	128.36	137.61		791.5	405.29	154.17	155.07	153.63	170.12	169.92	165.5	248.27	244.93	245.42		791.5	412.69	162.5	164.85	161.05	168.39	166.79	168.15	200.92	192.39	196.88		791.5	389.04	171.05	173.08	168.08	165.45	160.08	163.94	180.79	179.61	173.72		791.5	398	290.77	286.92	287.31	320.59	325.77	323.02
792	517.11	133.12	133.5	140.91		792	405.9	157.09	159.31	157.71	175.1	173.5	169.77	253.03	246.14	246.86		792	413.66	166.03	168.23	166.28	172.97	170.49	170.29	203.83	194.76	200		792	391.49	174.43	175.61	170.83	169.28	162.98	167.71	184.78	182.98	178.55		792	398.37	293.98	289.98	289.95	322.66	326.99	324.61
792.5	520.66	138.69	138.69	144.46		792.5	407.13	159.64	162.66	160.74	179.98	178.59	174.88	257.05	248.65	249.56		792.5	415.63	169.88	171.56	170.36	178.71	173.04	173.15	206.43	197.54	203.96		792.5	393.21	177.97	177.94	174.37	172.94	166.56	170.64	188.46	186.35	182.66		792.5	399.31	297.56	292.83	294.47	323.18	329.35	326.94
793	521.53	140.8	141.07	145.87		793	406.46	160.87	163.73	161.93	182.34	181.41	177.61	257.26	249.8	251.54		793	414.66	172.61	172.6	171.67	182.68	173.46	174.53	206.13	198.73	204.46		793	392.33	180	178.26	177.34	173.73	168	171.2	189.73	186.66	183.46		793	398.26	297.93	292.53	296.6	320.32	329.93	326.59
793.5	518.08	139.65	139.89	144.49		793.5	405.47	159.85	161.63	161.01	182.44	181.14	178	255.32	249.64	251.64		793.5	410.68	173	171.25	169.96	183.4	171.56	174.27	203.3	198.47	202.69		793.5	390.49	179.05	176.19	177.34	171.63	167.34	169.19	187.63	184.72	182.05		793.5	395.63	294.94	290.52	296.31	317.39	328.61	324.03
794	513.51	136.29	136.49	142.26		794	404.43	156.68	157.7	157.69	180.26	178.28	177.22	252.28	247.27	250.63		794	405.53	171.06	167.7	166.3	181.07	167.51	173.03	200.27	198.01	200.26		794	387.09	177.05	172.5	176.03	168.87	165.45	165.5	181.95	181.48	178.3		794	391.7	290.9	287.28	292.51	312.92	324.9	319.91
794.5	502.74	128.02	129.32	135.79		794.5	395.96	149.41	149.89	150.66	171.59	169.24	171.11	242.81	238.97	243.34		794.5	394.15	163.86	160.09	159.69	172.12	160.14	166.06	192.09	192.16	192.84		794.5	379.91	170.89	164.89	170.36	161.26	159.78	158.56	171.27	173.74	169.81		794.5	382.81	283.17	279.41	281.97	303.49	317.04	311.66
795	496.31	120.5	122.71	129.93		795	391.6	143.57	144.95	145.28	165.51	161.79	166.24	237.02	232.6	236.64		795	386.26	158.42	155.04	154.75	165.35	155.44	160.57	186.82	187.64	187.33		795	376.66	165.46	159.89	165.24	155.99	155.6	153.93	162.37	168.99	164.46		795	377.4	277.08	275.62	275.82	298.66	311.48	308.33
795.5	489.52	112.95	116.01	123.97		795.5	386.04	137.34	140.25	139.01	158.55	154.04	160.41	230.78	224.85	229.38		795.5	378.98	152.09	149.21	149.63	157.7	149.86	153.92	180.24	181.72	180.95		795.5	371.74	158.61	154.88	157.89	150.26	150.54	147.98	153.87	163.01	159.21		795.5	372.6	270.81	271.06	269.32	294	305.12	304.23
796	484.46	107.66	110.83	119.03		796	380.86	133.2	137.71	134.4	152.69	148.97	155.46	226.17	219.09	224.77		796	372.77	147.37	144.49	146.17	151.71	145.71	148.74	174.26	176.66	175.43		796	368.63	153.77	152	152.37	145.77	146.51	143.71	149.14	158.51	154.37		796	369.49	265.51	266.69	265.17	290.66	301.43	300.31
796.5	485.16	107.5	109.92	118.41		796.5	381.56	133.87	139.65	134.64	151.95	149.19	154.72	227.68	220.39	225.42		796.5	373.11	147.87	143.92	147.99	151.15	146.62	148.64	173.21	176.79	175.53		796.5	370.07	152.98	153.56	151.26	146.27	145.69	144.33	151.08	158.84	155.02		796.5	371.11	263.66	267.27	268.29	292.25	303.74	300.93
797	482.17	107.65	109.33	117.76		797	381.01	133.73	139.56	134.68	149.96	148.76	153.43	228.1	220.7	225.33		797	371.04	147.38	142.11	149.35	148.99	146.36	147.63	171.51	175.31	175.85		797	369.06	150.94	153.88	149.69	146.3	143.54	143.61	152.72	156.79	154.58		797	370.96	259.6	265.91	268.41	292.16	302.54	299.69
797.5	479.64	109.68	110.69	118.28		797.5	380.45	135.29	139.65	135.26	150.47	149.27	154.1	229.07	222.1	226.06		797.5	370.69	147.07	141.27	151.09	149.09	147.1	149.7	171.71	175.7	177.91		797.5	370.27	151.46	155.89	150.47	146.89	144.28	143.87	154.48	155.64	154.68		797.5	370.87	258.28	264.85	268.46	293.48	302.06	298.67
798	481.63	114.57	115.87	122.8		798	382.73	140.37	142.47	138.67	154.4	153.27	159.44	232.47	227.64	229.27		798	375.4	150.6	145.3	155.84	154.27	152.64	155.34	177.74	181.34	184.07		798	373.87	154.53	160.74	154.14	151.77	148.94	147.64	159.07	157.53	158.94		798	374.57	262.33	267.13	271.63	298.3	304.97	302.07
798.5	479.53	117.4	118.07	124.55		798.5	381.58	141.63	141.98	139.24	156.02	155.28	161.41	231.53	227.91	228.4		798.5	375.32	150.71	146.8	156.05	156.35	154.48	157.75	180.4	182.68	185.89		798.5	372.06	154.69	162.02	155.23	153.22	151.73	148.04	160.89	156.25	160.28		798.5	373.64	262.68	265.91	270.72	300.61	303.6	299.88
799	477.82	119.26	119.1	125.12		799	380.08	141.24	141.04	137.88	156.5	155.72	161.65	229.17	227.4	226.36		799	374.02	149.36	148.1	154.28	157.2	155.57	158.97	181.98	183.58	185.73		799	369.79	154.81	161.76	154.65	153.8	153.4	147.52	160.73	154.67	161.09		799	372.84	264.23	265.3	269.33	301.69	301.84	296.51
799.5	478.88	122.87	121.46	127.01		799.5	379.91	142.32	142.49	138.81	158.25	157.49	162.28	229.6	229.61	227.49		799.5	373.73	150.61	150.58	154.23	159.29	158.46	161.25	184.66	185.52	187.17		799.5	369.14	157.06	162.15	155.52	156.26	155	150.15	162.66	155.57	163.41		799.5	373.55	268.27	267.29	270.89	303.28	302.8	296.89
800	476.97	124.71	122.3	127.25		800	378.69	141.33	143.1	139.81	158.7	157.5	161.13	228.84	228.78	227.19		800	369.6	150.54	150.9	152.93	158.69	159.15	161.1	184.74	183.92	186.49		800	366.92	157.9	160.78	155.6	156.65	154.09	151.46	163.66	156.41	163.34		800	371.42	269.35	267.45	269.52	301.52	301.73	296.44
800.5	476.22	126.27	125.13	128.84		800.5	378.04	142.46	146.11	142.55	160.62	158.13	161.53	230.78	229.13	228.27		800.5	366.78	151.49	152.44	154.24	159.13	160.84	162.09	186.06	183.22	186.56		800.5	365.49	159.27	160.04	156.51	157.87	153.8	153.97	164.89	159.33	165.02		800.5	369.89	272.13	268.67	269	300.09	300.85	297.84
801	477.64	129.54	129.83	133.18		801	378.47	146.33	151.57	148.01	165.14	162.32	165.17	234.87	232.84	233.75		801	367.58	155.72	156.58	158.6	162.08	165.67	165.25	189.48	186.1	189.25		801	368.11	162.7	162.72	160.35	161.07	156.1	158.71	168.92	164.83	168.25		801	368.8	275.91	269.39	269.88	301.19	302.39	302.84
801.5	471.39	128.31	130.52	132.76		801.5	372.59	145.04	150.96	148.12	164.2	161.12	164.48	232.72	230.04	233.04		801.5	364.12	154.4	156.16	158.85	160.08	163.6	162.8	187.56	184.44	186.43		801.5	362.91	160.75	161.32	159.64	158.59	154.4	156.83	167.81	165.56	165.55		801.5	361.5	270.46	262.11	264.03	297.76	298.84	299.63
802	469.24	126.78	131.07	132.11		802	369.8	144.05	150.24	147.59	163.92	161.6	163.51	232.12	229.47	232.78		802	364.39	154.26	155.93	159.94	159.46	162.89	162.45	186.62	184.53	184.29		802	359.73	159.45	160.65	159.45	156.79	154.26	154.69	168.6	165.85	164.6		802	357.32	266.33	259.99	261.16	297.25	297.99	296.55
802.5	467.7	126.1	131.2	130.8		802.5	367	142.5	148.3	147.1	163	161.6	162.3	230.9	229.6	231.5		802.5	364.2	154.1	155.7	160	159	160.6	161.7	184.1	184.5	182.4		802.5	356.3	158.5	160.4	159.1	156.2	153.9	152.3	169.2	165	164.2		802.5	353.9	262.7	259.8	259.3	296.6	297.7	294.3
803	465.39	125.68	130.04	128.72		803	365.36	140.18	145.98	145.96	161.31	160.44	160.71	228.65	228.95	229.58		803	364.14	153.81	154.69	159.02	158.28	157.4	161.34	181.32	183.05	180.25		803	353.26	157.81	160.8	159.79	155.48	153.15	149.91	169.28	163.89	163.28		803	352.55	259.33	260	257.56	296.86	296.76	291.79
803.5	464.4	124.45	127.97	126.69		803.5	366.23	139.4	144.56	145.24	160.76	160.28	160.79	228.59	228.6	228.01		803.5	365.43	153.44	154.04	158.12	158.48	156.2	161.84	180.4	181.72	178.92		803.5	352.84	158.87	161.59	161.27	155.68	153.28	149.2	169.32	163.4	163.48		803.5	353.31	259.31	262.86	258.27	298.59	294.93	290.48
804	463.08	124.76	127.98	126.78		804	366.6	140.34	144.59	145.2	161.36	161.15	163.26	228.8	228.04	226.48		804	365.8	152.65	156.07	158	158.79	156.95	161.25	180.4	181.41	181.06		804	353.19	161.27	162.18	163.67	158.06	155.09	151.46	169.4	164.34	165.29		804	353.6	261.11	265.48	258.98	300.13	294.6	290.21
804.5	460.29	124.32	126.65	126.76		804.5	366.89	141.31	144.39	144.3	161.43	160.36	163.99	228.37	226.96	224.97		804.5	365.76	151.97	156.01	156.74	158.16	157.93	159.69	181.46	180.5	182.88		804.5	353.37	161.83	162.5	164.81	158.57	156.66	152.86	168.35	165.59	164.76		804.5	353.9	260.72	264.92	259.9	299.92	292.63	289.02
805	453.69	120.42	122.25	123.45		805	362.81	140.03	141.45	140.41	159.04	156.96	161.05	225.39	223.51	221.71		805	362.45	148.67	153.44	153.16	154.9	156.69	155.47	179.44	176.75	181.09		805	350.16	159.21	158.28	161.87	155.36	154.69	150.75	162.53	162.75	161.41		805	349.68	256.87	261.21	258.29	295.69	287.63	283.97
805.5	447.96	116.36	119.04	120.54		805.5	359.14	138.8	138.54	136.89	156.97	153.44	157.31	222.49	220.3	218.12		805.5	359.32	145.45	151.14	149.87	152.14	154.32	151.56	177.14	173.76	179.48		805.5	345.88	155.46	153.84	157.66	152.07	152.39	147.92	158.24	160.3	158.27		805.5	345.16	253.12	257.92	256.14	290.03	283.19	279.92
806	442.87	113.21	115.91	118.33		806	354.88	138.06	136.54	133.82	155.23	150.31	152.78	219	218.85	215.32		806	356.52	144.25	148.4	147.63	150.35	151.62	148.94	175.56	170.82	177.5		806	340.35	151.6	151.02	153.28	149.31	149.4	144.49	154.9	158.22	155.61		806	342.01	250.32	255.01	253.93	284.65	279.47	277.01
806.5	438.25	111.06	113.66	116.73		806.5	350.99	137.53	135.8	131.86	153.87	147.66	149.79	215.86	217.73	212.99		806.5	353.52	143	146.47	146.53	149.27	149.39	148.2	174.53	168.73	174.39		806.5	334.78	149.8	149.06	149.25	146.39	146.53	141.73	152.33	155.05	153.87		806.5	339.46	248.8	251.92	251.12	279.92	275.79	274.33
807	436.22	111.29	113.89	117.58		807	349.71	138.91	136.49	132.09	153.8	147.04	149.07	215.69	218.09	212.6		807	351.49	142.96	147.54	146.76	150.02	148.35	149.22	175.71	169.05	173.31		807	331.77	150.78	149.45	147.26	146.13	146.16	142.22	152.98	154.36	154.13		807	339.49	249.29	251.36	249.26	278.84	274.87	274.94
807.5	436.19	114.29	114.96	120.3		807.5	349.41	141.51	138.33	134.32	154.96	149.5	149.96	216.96	219.74	214.14		807.5	351.2	145.31	149.92	147.57	151.74	149.55	151.71	178.12	171.32	174.16		807.5	330.82	153.89	152.68	147.39	148.51	147.74	144.33	155.32	155.17	155.36		807.5	340.56	250.75	253.33	249	280.34	277.88	278.47
808	435.76	116.93	115.6	121.38		808	348.56	143.26	139.69	136.55	154.67	151.69	150.78	217.78	220.24	214.36		808	349.47	145.91	150.74	147.07	152.16	150.98	152.34	180.2	173.26	173.8		808	330.96	155.78	154.53	148.26	149.2	148.74	145.86	156.53	154.67	155.2		808	337.7	250.71	253.96	248.54	279.96	278.42	281.66
808.5	434.79	117.6	114.99	120.74		808.5	347.64	143.29	140	137.6	152.89	152.4	150.09	217.14	220.14	213.65		808.5	348	146.65	149.49	145.39	151.19	150.4	150.99	179.74	173.55	173.34		808.5	330.3	154.89	155.3	148.5	148.49	147.8	145.74	157.04	153.2	154.69		808.5	334.14	249.19	251.14	247.54	278.99	278.04	281.59
809	431.49	115.84	112.96	118.68		809	344.97	140.77	138.08	136.44	149.84	152	147.72	214.21	217.77	211.88		809	345.61	145.72	145.73	142.8	148.44	148.88	147.49	177.21	172.16	171.2		809	328.6	151.84	153.84	146.88	145.05	145.8	143	155	150.89	152.48		809	328.85	245.45	247.01	245.01	275.85	275.52	278.77
809.5	429.09	115	113.79	117.6		809.5	343.62	139.2	137.22	136.14	149.05	151.73	146.83	211.91	216.31	211.67		809.5	343.26	145.33	143.09	142.36	147.65	149.38	145.58	175.4	172.18	170.33		809.5	328.38	149.86	153	146.45	142.89	144.6	142.23	155.59	149.63	151.4		809.5	325.06	244.38	243.84	243.2	273.91	274.63	277.85
810	427.76	116.24	116.86	118.84		810	344.9	139.47	137.67	137.97	150.84	152.96	148.71	212.96	216.81	214.05		810	342.39	146.01	143.82	144.51	149.3	151.3	146.36	176.09	174.37	171.42		810	330.16	149.4	153.55	147.69	143.76	145.29	143.7	158.25	151.1	152.5		810	325.42	246.44	241.83	243.2	275.37	276.37	277.99
810.5	425.54	118.3	120.63	122.23		810.5	347.73	140.76	138.96	139.93	153.23	155.06	151.89	215.4	217.67	217.63		810.5	341.37	146.2	146.53	147.03	151.63	153.3	148.8	178.06	176.5	172.96		810.5	332.76	151.4	154.47	148.33	146.2	146.93	146.2	160.66	154.59	154.33		810.5	326.96	248.66	242.2	243.87	278	278	277.8
811	425.79	121.14	125.3	125.73		811	352.3	143.34	141.15	142.35	155.16	157.35	155.33	218.73	218.97	221.32		811	341	147.37	150.71	149.55	155.12	155.55	153.1	180.55	178.75	174.76		811	336.13	154.53	155.58	149.38	151.09	149.74	150.5	164.12	158.52	157.14		811	328.96	251.54	246.69	244.98	280.74	280.15	279.75
811.5	426.72	123.48	127.58	129		811.5	355.56	146.28	143.46	145.01	156.24	160.48	159.2	223.23	220.71	224.66		811.5	343.54	148.09	155.01	152.01	158.81	157.49	157.6	183.28	180.66	177.26		811.5	340.42	157.08	157.36	151.89	155.46	153	153.83	166.74	162.48	161.4		811.5	331.36	254.49	250.66	248.01	283.71	281.45	282.14
812	422.36	121.7	125.26	128.53		812	352.9	144.5	141.87	142.81	152.7	158.86	158.57	221.31	217.97	221.3		812	340.97	145.06	152.86	149.86	156.93	154.36	157.07	181.5	177.3	175.41		812	336.7	155.83	154.86	148.81	153.71	152.63	151.91	164.17	161.07	160.87		812	329.02	251.41	249.07	246.28	280.33	276.13	277.8
812.5	419.27	118.39	122.22	126.3		812.5	349.02	140.86	139.5	139.79	149.63	156.31	155.74	218.5	215.14	217.42		812.5	338.79	142.59	150.31	146.99	154.87	151.1	154.95	177.7	173.74	172.47		812.5	332.98	154.15	152.23	146.52	151.07	151.19	149.02	161.83	158.79	158.75		812.5	326.91	247.98	246.38	244.83	275.01	271.46	274.59
813	420.62	120.5	120.69	128.3		813	345.68	141.4	140.62	138.16	152.1	158.24	156.51	216.65	213.49	214.74		813	340.4	144.97	152.79	148.77	155.89	152.44	156.31	178.11	175.06	174.37		813	329.66	156.06	153.93	150.26	152.86	153.24	150.35	164.08	160.02	160.11		813	328.18	248.62	245.26	246.75	273.94	272.44	276.42
813.5	424.4	125.98	120.46	133.5		813.5	343.07	144.31	144.54	136.41	157.44	162.2	159.51	214.67	212.71	213.23		813.5	343.31	150.32	158.04	153	158.71	155.85	159.45	181.39	179.62	178.6		813.5	325.35	160.76	157.25	156.04	157.28	157.07	154.27	168.4	163.25	163.11		813.5	331.05	252.13	245.94	250.25	275.62	275.57	279.51
814	426.2	129.54	120.73	136.78		814	341.4	145.47	147.24	134.96	161.78	164.17	160.17	213.67	212.4	213.64		814	345.14	153.94	161.54	155.31	160.54	157.57	161	183.34	182.61	180.57		814	321.99	163.64	158.97	160.21	159.87	158.64	156.51	170.54	164.97	165.61		814	333.78	253.97	246.17	251.97	276.97	277.17	280.84
814.5	427.97	131.96	121.19	138.77		814.5	340.42	147.95	149.17	134.6	165.73	165.18	160.98	212.82	212.4	214.78		814.5	345.99	157.14	164.16	156.97	161.39	158.78	162.57	185.17	184.96	182.76		814.5	320.82	165.57	159.98	163.74	160.98	159.58	158.96	170.8	165.59	168.16		814.5	335.96	254.2	247.77	252.98	279.16	279.16	281.78
815	425.75	131.99	120.31	138.32		815	337.06	147.94	148.29	133.48	165.64	163.12	160.29	210.68	211.28	213.78		815	343.54	156.89	162.47	155.79	160.11	158.64	161.67	184.22	184.82	181.87		815	317.81	164.02	158.96	163.07	159.24	157.8	158.77	168	164.04	167.71		815	334.22	251.72	247.16	252.14	278.14	278.42	279.07
815.5	415.47	123.79	116.59	129.38		815.5	331.48	141.27	141.27	131.41	158.27	154.34	153.06	208.56	207.44	210.59		815.5	334.94	149.6	153.13	147.75	152.95	151.06	153.99	176.46	176.95	174.72		815.5	314.95	155.94	152.26	155.39	150.1	147.82	150.44	158.13	156.51	160.39		815.5	326.24	241.48	240.46	243.7	271.47	270.82	269.94
816	412.13	121.08	116.57	126		816	331.25	140.13	140.53	133.39	156.72	151.4	151.24	209.82	208.14	210.33		816	332.33	147.89	149.36	145.89	150.6	149.41	151.53	174.64	174.6	174.3		816	316.11	153.16	150.53	152.52	148.01	143.51	147.8	154.36	154.93	157.27		816	323.11	238.07	239.22	241.12	270.49	269.77	267.33
816.5	411.83	121.42	118.06	126.11		816.5	333.08	140.38	142.7	136.06	156.16	151.73	151.38	211.22	210.13	210.47		816.5	333.35	148.6	149	147.26	151.04	150.44	152	175.44	175.04	176.37		816.5	318.88	153.51	151.44	152.51	149.26	142.91	147.36	154	155.62	156.69		816.5	321.52	238.04	240.84	241	271.64	270.93	268.46
817	408.71	120.77	117.77	125.09		817	333.52	138.95	143.88	136.32	154.69	151.72	149.95	210.71	210.12	208.82		817	332.55	147.63	148.03	148.22	150.85	150.11	150.75	176.08	174.98	176.17		817	319.32	152.49	151.11	152.18	149.8	142.72	145.75	153.17	154	155.77		817	318.86	237.29	240.92	239.2	272	269.4	268.03
817.5	406.6	119.9	117.23	124.1		817.5	332.73	136.57	144.33	136.7	154.03	152.27	148.57	208.9	210.33	207.03		817.5	330.83	146.53	147.27	149.07	149.6	149.47	149.87	177.03	174.8	175.47		817.5	318.7	151.17	150.8	151.83	149.63	143.27	145.03	152.8	152.03	155.23		817.5	317.33	237.13	240.63	237.9	271.5	267.27	267.6
818	403.86	117.85	116.03	123.22		818	330.45	133.66	142.84	136.8	151.46	151.62	146.84	206.45	210.4	204.85		818	329.43	145.23	146.42	149.79	148.81	148.81	150.39	177.2	174.8	175.01		818	318.8	150.61	151	152.39	148.43	143.4	144.41	152.02	149.07	155		818	315.83	236.22	239.43	237.21	270.03	265.63	267.6
818.5	400.48	115.86	115.15	121.06		818.5	329.64	132.27	139.97	136.22	149.59	150.73	145.15	205	208.28	201.51		818.5	325.42	144.38	145.11	149.08	148.88	147.53	149.69	176.51	174.11	174.15		818.5	318.66	150.18	149.46	153.45	147.6	143.51	144.62	150.93	147.4	154.73		818.5	314.24	234.41	236.37	237.62	267.72	263.59	267.68
819	399.96	114.9	115.21	120.16		819	328.5	133.21	138.04	136.66	147.79	150.15	144.9	204.9	207.3	200.9		819	322.34	144.25	144.35	148.25	148.1	146.9	150.81	175.8	173.35	173.96		819	317.44	150.16	148.4	154.01	147.86	142.54	145.06	150.5	147.81	154.2		819	313.21	233.16	234.24	238.21	265.19	262.1	266.8
819.5	401.72	116.08	117.52	121.4		819.5	329.84	135.92	137.84	137.8	146.96	150.24	145.92	205	208.12	201.76		819.5	322.08	145.2	144.76	148.56	149.52	147.64	152.88	176.28	173.6	175.12		819.5	317.08	151.32	148.72	155.48	149.64	142.28	146.44	151.6	150.2	154.68		819.5	314.36	234.72	233.28	240.52	264.56	262.96	267.6
820	404.53	119.35	121.15	124.01		820	333.56	140.15	138.96	139.37	147.47	151.25	147.87	206.14	210.88	203.68		820	323.34	147.81	146.47	149.23	152.39	150.61	155.07	177.97	174.2	176.96		820	316.23	153.27	149.74	157.34	152.71	144.62	148.37	154.1	154.05	156.48		820	316.61	238.13	234.16	242.96	266.05	264.02	269.67
820.5	404.91	120.86	122.53	124.65		820.5	333.36	141.8	138.1	139.52	146.97	150.85	148.05	205.24	211.66	204.87		820.5	322.57	147.91	145.97	148.1	152.45	151.66	154.98	177.71	172.7	175.96		820.5	311.86	153.05	149.38	156.3	153.18	145.59	147.84	154.25	155.25	156.58		820.5	316.85	240.28	233.71	241.96	264.42	263.52	267.67
821	403.25	120.64	121.41	122.76		821	330.1	140.16	136.08	138.38	145.25	148.59	146.32	203.28	211.6	204.34		821	321.01	145.92	143.76	145.59	151.51	151.11	153.78	175.23	170.19	172.9		821	307.08	151.12	147.52	153.79	150.99	144.08	145.23	151.99	153.36	155.21		821	315.58	240.11	233.2	238.41	261.26	262.05	263.61
821.5	404.54	122.52	121.78	122.21		821.5	329.98	139.8	136.76	138.97	145.77	148.01	146.77	206.27	213.72	205.55		821.5	322.15	146.18	144.55	145.39	152.75	152.54	154.56	174.8	170.18	172.59		821.5	304.86	151.76	147.58	153.21	150.6	145.15	144.8	152.37	153	156.73		821.5	315.02	240.77	236.28	236.84	260.03	261.8	262.81
822	404.57	123.62	121.79	121.75		822	328.97	139.39	136.92	140.44	147.3	147.68	146.26	208.6	212.55	205.97		822	322.09	145.93	145.14	146.26	152.57	152.35	155.1	173.29	170.48	171.71		822	303.46	152.42	147.37	151.31	150.17	145.79	143.84	152.1	151.93	157.86		822	313.37	238.41	238.6	234.03	256.47	261.04	261.21
822.5	402.16	121.56	119.56	119.11		822.5	324.52	137.11	136.01	138.56	146.3	146.07	144.56	208.21	209.67	203.37		822.5	318.62	143.21	144.41	144.51	149.97	149.57	153.57	169.82	168.96	168.57		822.5	301.96	150.22	144.96	147.93	147.52	143.22	142.11	150.96	149.11	155.97		822.5	308.53	233.98	238.41	229.78	253.07	259.07	257.17
823	399.8	119.82	117.82	117.6		823	321.94	135.14	135.17	136.74	146	144.02	143.05	206.23	206.33	200.86		823	315.05	141.77	143.49	142.46	147.39	146.83	150.38	166.71	167.29	166.06		823	301.12	147.94	143.45	144.51	144.63	140.19	141.2	150.28	147.29	153.46		823	303.9	229.5	236.81	225.45	250.71	256.33	254.74
823.5	393.81	117.42	115.53	116.97		823.5	318.9	132.83	133.23	134.54	144.85	142.04	141.55	201.87	201.88	197.91		823.5	309.33	140.36	141.33	139.72	144.52	143.82	146.1	162.99	165.02	163.32		823.5	299.54	145.84	141.42	141.62	141.31	137.84	140.16	148.94	146.07	150.61		823.5	299.29	225.21	232.17	220.78	247.93	252.41	252.33
824	387.81	114.21	112.41	116.14		824	317.2	130.34	131.14	131.74	142.87	140.8	140.14	197.41	197.81	195.07		824	303.55	138.87	137.95	137.21	141.74	141.41	142.68	159.54	162.21	160.81		824	298.6	143.81	139.4	139.74	138.21	135.41	139.2	146.67	145.53	147.74		824	296.34	222.41	227.81	217.67	246.93	249.61	250.4
824.5	382.63	112.12	110	115.04		824.5	317.08	128.04	129.04	130.04	141.44	140.16	139.52	194.68	194.76	193.48		824.5	299.84	137.96	134.92	136	139.76	140.04	140.56	157.4	160.32	159.12		824.5	297.68	142.28	138.56	139.28	136.16	132.88	138.08	144.28	145.6	146.08		824.5	294.72	219.92	224.11	215.8	245.92	248.4	248.92
825	379.34	111.8	110.16	115.55		825	318.5	127.41	128.6	129.8	140.82	141.69	140.34	193.82	194.2	193.76		825	299.01	138.18	134.21	136.36	139.96	140.55	141.7	157.19	160.56	160.12		825	298.34	142.75	139.72	141.08	136.55	133.15	137.42	143.42	146.73	146.55		825	296.66	219.78	223.02	215.59	244.85	250.27	248.6
825.5	382.86	115.4	113.98	119.58		825.5	322.8	131.45	131.33	133.58	143.95	146.15	144.4	196.15	197.98	197.61		825.5	302.51	142.17	137.1	140.29	143.38	143.82	146.46	160.2	163.57	163.72		825.5	301.61	146.12	144.05	145.55	141.17	136.78	139.3	146.98	150.05	150.15		825.5	302.97	225.23	225.32	220.66	248.32	257.14	251.45
826	387.68	120.39	118.92	124.44		826	327.14	136.99	135.37	138.26	148.35	150.42	149.39	200.24	202.49	202.66		826	308.75	146.75	140.86	143.38	148.02	146.4	152.41	165.28	168.11	167.53		826	306.44	149.97	149.46	149.64	145.75	141.55	142.93	151.75	153.13	154.24		826	309.82	230.46	228.78	226.22	251.78	263.75	254.18
826.5	385.09	122.37	121.59	126.93		826.5	325.84	139.33	136.5	139.7	150.03	151.49	151.16	200.54	203.16	203.96		826.5	310.57	148.43	142.01	142.39	149.51	146.76	154.96	167.79	169.91	168.36		826.5	307.31	150.96	150.9	150.09	147.64	143.66	143.76	153.86	154.1	154.54		826.5	310.67	232.11	228	227.86	250.64	265.07	253.26
827	382.91	123.7	123.2	128.9		827	323.91	141.59	137.4	141	150.9	151.21	151.5	200.21	202.91	204.4		827	311.9	149	142.4	141.5	151	147.2	155.2	169.5	170.8	168.31		827	308.1	151.4	151.8	150.01	148.6	145.5	144.3	155.7	154.8	154.01		827	309.61	233.2	226.81	230.19	249.5	263.81	252.21
827.5	378.83	122.86	122.39	128.31		827.5	318.92	140.43	135.75	140.39	149.35	148.12	149.81	198.46	199.59	202.05		827.5	310.05	146.52	141.39	139.35	150.19	144.97	153.79	169.55	168.63	165.57		827.5	304.81	149.55	149.9	147.5	146.5	144.66	142.93	154.35	153.33	151.17		827.5	305.61	229.7	223.7	229.48	246.34	259.23	249.37
828	372.99	119.42	119.48	125.48		828	312.17	136.47	132.33	138.26	145.47	144.02	145.76	195.79	194.65	198.33		828	305.87	142.73	138.95	136.7	147.13	141.48	150.42	167.7	164.51	162.08		828	299.19	146.28	146.18	144.39	143.08	141.53	139.58	151.08	150.59	147.07		828	300.76	223.79	219.82	226.13	241.71	252.92	245.88
828.5	370.34	117.51	117.89	123.89		828.5	306.8	134.14	130.51	137.62	142.42	141.2	142.62	192.83	192.51	195.6		828.5	302.82	141.09	138.04	135.84	145.13	139.16	146.69	165.2	161.78	159.58		828.5	295.27	143.78	143.76	143.25	140.58	139.71	137.53	150.04	148.91	144.74		828.5	297.43	220.05	216.63	223.76	239.34	249.23	243.56
829	368.96	116.47	116.64	121.83		829	302.55	132.43	129.84	137.03	140.23	139.65	139.81	190.49	191.03	194.21		829	300.33	140.24	137.44	135.48	143.19	137.44	144.84	163.24	159.22	157.86		829	290.49	143.24	142	142.03	138.84	137.21	135.84	149.07	147.22	142.44		829	295.87	217.37	213.4	220.36	238.53	247.38	242.26
829.5	367.94	117.84	117.47	122.36		829.5	301.41	133.37	130.71	137.56	140.95	140.86	140	192.2	191.6	194.36		829.5	298.93	141.22	138.27	137.15	143.04	138.39	145.41	164.04	159.67	159.19		829.5	288.25	144.07	142.04	142.71	139.75	137.47	136.75	150.47	147.53	143.13		829.5	297.16	216.91	213.33	219.53	241.61	246.89	243.33
830	366.99	118.45	118.25	122.46		830	300.54	135.71	131.26	137.46	142.5	142.71	140.71	192.65	191.99	194.07		830	298.34	142.39	138.99	137.99	143.78	139.72	144.73	164.46	160.39	160.45		830	287.79	144.4	142.46	143.26	140.85	138.12	137.92	151.12	147.33	142.99		830	296.68	217.72	212.94	219.33	244.5	246.59	243.06
830.5	367.49	120.14	119.94	123.28		830.5	300.77	137.84	131.95	137.88	145.41	144.94	143.21	195.35	192.98	194.17		830.5	297.25	142.34	140.17	138.86	145.64	141.63	145.18	165.46	162.03	162.41		830.5	288.48	144.58	143.28	143.4	142.9	139.63	139	151.43	147.78	143.49		830.5	295.63	219.23	213.26	219.69	248.55	246.91	243.57
831	368.2	121.84	122.11	124.79		831	301.08	139.32	132.72	138.8	147.44	146.64	146.07	199.31	193.32	194.84		831	296.12	142.04	141.08	140.12	147.24	143.67	145.88	166.72	163.84	164.91		831	289.87	144.68	144.44	143.64	145.04	142.03	139.72	151	148.36	144.56		831	295.32	220.68	214.64	220.52	251.91	246.8	244.36
831.5	368.01	122.25	123.88	126.48		831.5	300.12	139.95	133.09	139.35	147.71	147.35	148.81	201.63	193.55	195.44		831.5	295.51	141.76	141.69	140.45	147.8	144.69	145.91	167.05	164.69	166.24		831.5	291.19	144.01	145.44	143.51	146.19	143.44	140.35	150.56	149.19	146.23		831.5	294.23	221.44	215.79	221	252.07	246.21	243.87
832	367.8	121.5	124.55	127.67		832	299.97	138.08	133.2	139.23	147.6	146.53	149.75	203.04	193.08	195.25		832	294.18	140.56	141.1	140.4	147.28	144.97	145.8	165.96	164.45	166.75		832	290.7	143.1	145.43	142.01	147.1	143.25	140.57	149.88	150.1	147.47		832	292.58	221.25	216.7	220.13	251.1	244.61	242.21
832.5	367.8	120.6	123.79	127.4		832.5	298.79	135.19	133.2	138.8	146.6	145.8	148.99	201.99	191.99	195.2		832.5	292.8	138.8	140.4	140.8	146.2	145	145.2	164.19	163.99	166.8		832.5	290.59	143.4	145	140.6	147.39	142.19	140.41	148.8	150.2	147.8		832.5	291.19	220.99	218.01	218.59	248.78	242.78	242
833	367.77	119.83	121.86	127.2		833	296.89	133.71	132.94	139.2	145.8	146.29	147.34	199.66	190.66	195.54		833	292.23	138.37	140.66	141.26	146.03	144.43	144.63	162.91	163.03	166.2		833	288.43	143.26	144.54	140.43	146.23	140.11	141.77	148.77	150	148.29		833	290.31	219.37	218.89	217.43	246.17	240.14	241.57
833.5	366.06	118.3	119.02	125.27		833.5	295.47	131.38	132.21	137.55	144.04	146.86	144.85	196.59	189.41	194.75		833.5	290.36	136.5	139.46	139.95	144.55	142.84	143.15	160.81	161.78	164.5		833.5	283.77	141.95	142.16	138.9	144.64	137.78	141.32	146.9	148.13	146.82		833.5	289.41	216.82	217.53	215.67	243.1	236.5	239.42
834	364.29	116.67	116.17	122.49		834	292.1	129.47	130.62	135.82	141.52	147.08	141.07	192.34	188.07	193.02		834	287.37	134.62	138.6	137.97	142.9	140.73	141.09	159.63	161.03	162.62		834	279.44	140.05	139.33	136.93	142.37	135.62	140.1	145.02	145.4	143.97		834	287.4	212.72	214.89	212.89	241.22	233.62	236.57
834.5	361.23	115.1	114.56	120.32		834.5	288.57	128.67	129.03	134.12	138.57	146.43	137.88	188.57	187.05	191.32		834.5	285.76	133.25	138.05	135.59	141.54	139.36	139.03	159.4	160.47	160.92		834.5	275.7	137.57	137.52	135.12	139.88	134.14	138.74	143.43	143.12	142.03		834.5	284.23	210.1	212.61	211.16	240.18	231.81	233.63
835	356.23	111.86	112.83	116.99		835	284.24	126.61	126.61	130.24	134.65	143.33	134.74	184.79	184.81	187.71		835	283.06	130.19	135.54	131.58	138.8	137.49	136.34	157.48	158.14	157.31		835	270.29	134.2	134.6	131.51	136.6	132.09	136.41	140.6	140.06	138.79		835	278.95	206.73	209.19	208.6	237.25	228.53	228.35
835.5	350.16	108.83	111.54	113.99		835.5	279.34	123.99	123.83	126.33	131.43	139.07	132.32	179.65	181.37	182.29		835.5	278.05	126.37	132.79	127.4	136.15	134.99	133.1	154.46	154.4	153.04		835.5	264.98	131.06	131.95	127.9	132.64	130.08	133.46	136.97	137.03	135.46		835.5	271.61	202.47	205.04	204.97	233.37	224.77	222.98
836	348.82	108.59	113.12	114.56		836	279.37	123.79	123.59	125.8	131	138.4	133.92	178.61	181.37	180.06		836	276.82	126.18	132.78	126.42	137.33	135.75	133.56	152.85	153.23	151.83		836	264.97	131.56	132.94	128.17	132	131.14	132.81	136.4	137.37	136.15		836	269.06	204.87	204.4	205.93	232.42	224.39	222.77
836.5	349.29	110.39	115.95	116.91		836.5	281.79	125.26	126	128.11	131.66	140.57	138.12	182.44	183.29	181.55		836.5	277.94	128.11	135.17	128.17	139.69	138.73	136.6	152.76	154	153.55		836.5	268.3	134.59	135.53	130.79	133.44	133.47	134.53	138.33	140.15	138.53		836.5	271.42	208.73	205.84	209.88	233.82	225.93	224.95
837	350.93	112.98	117.99	118.68		837	284.51	126.39	128.5	129.88	132.84	142.98	142.11	185.58	185.07	183.82		837	277.77	129.84	137.3	130.67	141.15	140.73	139.47	153.04	154.32	155.87		837	272.25	136.95	137.53	133.65	134.3	134.7	136.26	140.24	142.33	140.53		837	274.74	210.59	206.84	213.79	234.18	227.88	227.45
837.5	354.92	116.4	120.36	121.73		837.5	288.54	129.13	130.85	132.78	135.8	146.11	145.71	189.65	188.94	187.76		837.5	279.94	132.73	139.73	134.62	143.44	144	143.13	156.07	156.2	159.82		837.5	277.4	139.38	140.58	138.22	136.94	136.84	138.38	143.05	145.6	143.58		837.5	280.12	213.62	209.87	219.32	234.73	230.93	232.02
838	356.8	117.6	120	122.5		838	289.5	129.8	131.6	132.8	136.9	145.51	145.41	191.9	189.31	188.61		838	281	133.4	140.1	136.2	143.4	144.31	143.31	157.1	156.9	161.1		838	279.3	139.31	140.51	139.3	138.2	136.41	138.9	143.2	146.1	143.51		838	282.1	213.61	210.6	220.81	232.41	231.01	233
838.5	354.74	116.64	117.86	120.74		838.5	287.28	128.06	130.32	129.52	136.22	141.98	142.18	189.45	186.61	185.88		838.5	279.39	131.54	137.18	134.86	141.34	141.43	140.68	156.09	155.32	159.59		838.5	277.01	136.56	138.14	137.21	137.04	134.19	137.01	139.92	144.06	141.26		838.5	279.63	209.27	209.04	217.2	227.8	228.16	231.06
839	354	117.89	118.58	121.38		839	285.94	127.86	130.26	128.05	137.38	141.41	140.85	187.89	187.03	185.31		839	279.26	131.11	136.31	134.35	141.21	140.71	139.95	157.64	156.18	159.46		839	275.89	136.21	138.17	136.4	138.13	135.44	136.66	139.06	144.47	140.75		839	277.99	207.19	209.98	214.11	226.4	227.05	230.25
839.5	353.1	119.48	120.8	123.6		839.5	286.52	128	131.48	128	139.24	142.14	140.8	188.16	187.76	185.58		839.5	279.58	133	137.3	134.22	142.3	141.16	140.18	159.64	158.4	160.86		839.5	275.26	137.3	139.48	136.4	139.32	136.9	137.34	140.46	145.7	141.88		839.5	276.9	207.18	211.12	210.72	228.38	227.54	230.74
840	348.03	118.85	120.45	124.09		840	284.25	126.03	130.66	126.46	138.48	141.7	140.28	185.85	186.11	183.29		840	276.19	132.89	136.06	132.25	141.68	140.1	138.89	159.54	157.3	159.08		840	270.65	136.28	139.72	135.31	138.05	135.87	135.45	140.28	144.65	140.73		840	273.65	204.69	208.89	204.23	227.9	226.12	228.69
840.5	348.9	120.74	122.04	127.14		840.5	286.2	127.04	132.57	128.64	141.1	144.74	142.84	187.8	189.54	186.27		840.5	276.13	135.97	138.14	133.9	144.1	143.24	141.87	163.94	160.54	161.64		840.5	272	139.07	143.67	139	139.67	138.07	137.3	143.14	146.47	145.04		840.5	275.27	207.6	211.64	205.37	231.34	230.07	231.5
841	348.37	121.74	122.66	129.68		841	288.2	128.14	132.98	130.68	143.6	146.1	144.82	189.44	190.72	188.24		841	276.56	139.16	139.44	134.98	145.42	145.16	144.08	166.42	162.02	162.5		841	271.16	141.46	145.76	142.24	140.76	139.16	138.2	145.56	147.26	148.62		841	275.12	209.42	212.08	205.9	233.7	232.34	233.06
841.5	345.22	119.68	120.97	129.14		841.5	287.42	128.35	131.57	130.57	143.95	145.14	144.14	188.08	189.17	187.05		841.5	275.83	140.17	138.51	133.83	144.65	144.08	143.71	165.83	161.51	161.1		841.5	268.42	141.77	144.85	142.97	140.11	138.43	136.28	144.48	145.57	149.6		841.5	273.74	208.91	209.97	205.03	232.83	231.42	232.85
842	346.36	120.14	121.65	129.6		842	287.65	131.3	132.36	132.62	145.99	146.16	144.71	188.42	189.74	188.42		842	277.87	141.88	139.88	135.19	145.56	144.31	145.3	166.85	163.1	161.56		842	269.22	143.7	145.88	144.68	141.59	139.34	137.08	145.73	146.14	151.42		842	275.1	211.19	211.22	207.41	235.1	232.1	234.45
842.5	347.44	122.12	122.88	130.06		842.5	288.74	135.02	134.1	134.98	148.04	147.34	145.96	189.48	190.88	190.92		842.5	281.14	143	141.56	137.1	146.46	144.86	146.88	167.66	164.4	162.74		842.5	270.88	145.56	147.7	146.22	143.92	140.62	138.48	148.04	147.84	152.66		842.5	276.12	213.56	213.58	209.82	238.26	233.54	236
843	344.53	121.6	121.5	128.17		843	287.47	136.47	133.9	134.4	147.4	146.4	144.7	187.26	189.83	190.57		843	280.47	140.33	141.13	136.4	144.73	143.97	145.5	165.6	163.57	161.3		843	270	144.63	147.17	145.23	143.23	139.47	137.43	148.07	146.37	150.26		843	274.67	213.47	212.83	209.67	236.46	232.1	235
843.5	343.42	122.17	120.81	127.8		843.5	286.81	137.76	134.57	133.81	147.97	146.01	143.63	186.99	189.6	190.79		843.5	279.62	138.25	142.16	137.75	144.4	144.57	144.62	164.62	163.21	161		843.5	269.99	144.21	148.16	145.39	142.61	138.62	137.39	148.77	146	149.03		843.5	274.21	215.14	213.18	209.6	235.61	232.19	234.99
844	343.28	122.96	121.58	128.44		844	288.36	138.78	135.28	133.46	148.38	145.54	143.72	188.02	189.68	191.6		844	278.64	136.46	143.24	139.6	145.1	145.36	144.32	163.88	162.88	162.42		844	270.5	143.9	148.98	145.3	142.84	138.72	137.94	149.9	147.04	148.76		844	274.32	215.94	213.02	210.72	235.54	234.78	235.56
844.5	343.72	124.26	123.48	131.02		844.5	289.52	140.59	135.95	133.81	150.09	146.99	144.75	190.09	192.29	193.54		844.5	278.63	136.95	145.54	141.54	145.95	146.99	145.21	164.51	163.41	164.45		844.5	271.08	144.71	148.38	146.15	142.97	139.94	139.39	150.8	149.39	150.34		844.5	275.21	214.98	212.88	211.8	236.89	236.54	237.19
845	343.53	125.04	126.36	134.29		845	289.47	142.58	137.18	134.58	151.71	149.56	146.05	192.22	193.91	195.53		845	277.98	138.47	147.09	143.53	147.04	148.91	145.76	165.51	163.96	165.91		845	270.51	145.42	147.73	147.38	143.44	142.07	141.75	151.96	151.75	152.33		845	275.55	214.11	212.67	212.82	238.8	238.67	238.96
845.5	346.19	128.89	132.28	139.98		845.5	292.49	146.78	141.58	138.88	155.69	155.18	150.48	196.89	198.08	200.18		845.5	279.59	143.48	150.19	147.59	150.79	152.98	149.39	169.78	167.98	169.89		845.5	272.49	148.79	149.69	151.58	147.29	147.28	147.48	155.69	156.78	156.59		845.5	278.49	215.89	215.69	216.19	242.79	243.19	241.69
846	347.35	131.73	135.68	143.53		846	293.37	148.98	145.11	141.8	158.53	159.16	153.28	198.65	201.13	203.33		846	279.82	147.23	151.78	149.25	153.4	155.55	151.75	173.56	171.63	171.85		846	274.35	151.03	150.27	154.15	149.5	151.11	151.83	158.28	159.3	159.08		846	279.42	217.68	217.83	218.93	243.62	244.8	241.77
846.5	345.99	132.86	136.5	144.35		846.5	291.94	147.99	147.21	143.01	160.26	159.9	154.1	199.56	202.26	204.61		846.5	279.14	148.81	151.85	148.79	155.37	155.24	151.59	175.66	173.36	170.79		846.5	275.26	151.25	150.2	154.45	150.41	153.21	153.86	159.26	158.99	160.06		846.5	277.99	219.11	218.66	220.06	242.19	244.04	241.4
847	344.35	133.18	136.6	143.69		847	290.17	145.64	147.6	143.02	160.24	158.73	153.49	199.8	202.04	203.91		847	278.11	148.64	151.62	147.18	157.05	153.57	151.4	176.53	174.49	169.51		847	274.51	150.67	149.13	154.04	149.89	153.6	153.67	159.76	157.38	160.02		847	275.82	219.4	217.38	220.2	238.95	242.38	240.33
847.5	342.94	132.4	134.56	141.75		847.5	286.93	142.34	146.78	141.59	158.35	155.17	152.37	197.97	199.75	200.54		847.5	277.17	146.16	150.36	143.54	157.17	150.72	150.38	174.56	173.55	167.75		847.5	272.96	149.17	146.95	151.54	147.37	152.15	151.15	159.15	154.75	157.97		847.5	272.92	218.95	215.16	219.17	234.56	238.77	237.96
848	339.71	132.09	132.4	139.17		848	283.25	139.11	145.54	140.66	155.5	153.08	150.68	196	197.17	197.16		848	275.66	143.8	147.94	140.57	155.54	146.53	149.2	171.9	170.59	165.06		848	270.59	147.82	144.31	148.51	145.46	149.22	148.25	156.45	152.08	155.88		848	268.88	216.04	212.8	217.42	232.19	236.77	235.77
848.5	336.43	129.49	129.18	135.83		848.5	279.52	135.78	141.92	138.29	150.29	149.52	146.89	193	193.78	192.46		848.5	273.29	141.09	144.38	137.4	151.98	142	146.49	166.75	165.95	162.75		848.5	266.01	146.35	140.86	145.23	142.69	144.98	144.12	152.49	148.18	151.92		848.5	264.92	211.18	210.26	213.23	227.89	233.66	232.04
849	333.42	125.71	125.27	132.07		849	276.14	133.04	137.71	136.34	145.34	146.56	143.52	189.59	189.38	188.02		849	271.25	139.14	140.31	134.24	147.66	138.84	144.12	161.94	160.48	160.52		849	261.76	144.45	138.25	142.64	139.24	141.07	140.32	148.38	144.02	147.29		849	260.96	208.27	208.49	209.22	224.27	230.14	226.44
849.5	329.67	122.18	121.87	128.89		849.5	272.16	130.53	133.86	134.42	141.47	144.15	140.8	186.73	185.6	184.38		849.5	269.11	137.55	136.78	132.38	143.24	135.67	141.18	158.73	154.8	157.8		849.5	259.45	142.42	136.55	139.69	137.16	137.56	137.93	144.06	140.16	142.96		849.5	258.33	204.76	206.22	205.8	221.85	226.6	221.44
850	325.97	117.62	117.63	125.23		850	268.64	127.1	129.56	130.9	137.5	141.03	137.37	184.38	182.03	180.77		850	266.04	134.7	133.44	130.71	138.76	132.24	137.43	155.43	149.42	155.04		850	256.16	138.76	134.92	136.3	135.18	133.36	134.63	140.17	135.96	139.17		850	256.38	201.1	203.1	202.64	219.24	222.63	216.69
850.5	323.83	115.03	115.56	123.52		850.5	268.24	124.99	127.39	128.79	136.68	139.32	136.68	183.44	179.35	178.63		850.5	265.32	133.12	132.08	129.84	136.76	131.68	136.52	154.2	146.67	153.23		850.5	253.35	136.43	134.88	134.23	134.4	131.84	133.24	138.03	134.12	138.16		850.5	255.96	199.84	202.32	202.41	219.49	220.56	214.23
851	320.98	114.24	114.65	122.46		851	268.21	123.3	127.01	126.92	136.24	138.08	136.61	181.34	177.32	177.46		851	264.65	131.5	131.25	129.61	134.92	132.74	136.41	153.08	145.28	151.5		851	252.06	135.26	134.44	132.13	134.77	131.05	132.45	135.74	133.06	137.26		851	255.06	196.99	201.09	202.04	219.99	218.72	212.13
851.5	322.04	116.55	116.39	123.65		851.5	273.07	125.17	129.6	128.56	139.01	140.49	138.09	182.52	179.76	180.2		851.5	264.91	133.03	133.17	132.55	135.93	135.68	139.13	155.75	148.87	152.95		851.5	253.27	136.11	136.17	132.93	137.77	132.13	133.36	136.93	135.83	139.55		851.5	257.11	197.69	202.48	204.08	223.52	220.05	213.59
852	319.49	115.68	116.24	121.4		852	273.96	124.88	129.48	127.88	139.16	138.65	136.37	181.09	179.04	180.24		852	263.48	133.48	132.8	131.72	134.84	137	138.28	155.04	150	151.97		852	251.32	134.6	135.68	131.92	137.17	131.16	132.72	135.84	136.28	138.6		852	255.45	195.97	200.49	202.17	222.17	217.65	213.2
852.5	317.81	115.33	116.4	120.27		852.5	273.6	125.2	128.93	127.4	138.74	137.07	135.14	179.54	178.6	180.86		852.5	262.67	133.73	132.67	131.33	133.81	137.8	138.6	155.2	151.26	150.67		852.5	250.8	133.47	135.33	131.73	135.81	131	132.47	135.2	136.53	137.6		852.5	253.74	195.07	198.16	200.48	220.55	215.61	212.01
853	315.91	115.87	116.4	119.42		853	273.02	125.2	128.35	127.4	137.47	136.71	134.15	178.91	179.73	182.07		853	261.09	133.87	132.4	131.56	133.09	137.53	138.42	155.38	153.2	149.82		853	250.04	132.07	135.42	132.27	134.27	131	132.78	135.38	136.4	137.02		853	253.2	195.2	194.73	198.45	218.11	214.13	211.11
853.5	312.61	115.27	114.77	117.45		853.5	270.81	123.45	126.28	125.53	134.73	134.73	132.32	177.17	180.02	181.12		853.5	258.01	133.03	131.23	130.95	132.5	135.21	136.57	153.38	153.47	148.43		853.5	248.43	129.21	134.03	131.67	131.53	129.95	132.42	134.55	135.93	135.17		853.5	251.45	193.8	191.33	195.93	214.46	212.52	209.01
854	308.63	113.74	111.89	114.63		854	266.83	119.63	122.78	122.35	130.69	131.4	129.55	173.86	178.46	178.35		854	253.75	130.49	129.12	129.34	130.57	131.09	133.83	148.81	150.38	146.17		854	245.03	126.09	131.06	129.57	127.49	127.92	130	131.8	134.6	131.86		854	248.35	190.52	187.72	192.18	209.81	210.03	204.32
854.5	303.05	111.88	109.01	111.47		854.5	261.42	115.91	118.6	119.07	126.4	127.91	126.27	170.14	176.48	174.4		854.5	248.39	128.12	126.58	127.32	127.64	126.63	129.83	143.9	146.2	143.92		854.5	240.97	123.04	127.51	126.64	123.37	124.87	127.01	128.81	132.01	127.97		854.5	245.58	186.23	183.6	187.33	205.23	207.21	200.81
855	297.93	108.88	105.3	108.28		855	256.33	113.07	114.89	115.49	123.08	124.1	123.08	166.49	174.06	170.11		855	243.33	125.86	124.45	124.67	125.26	123.09	125.51	139.51	142.11	141.66		855	237.68	119.69	123.51	123.68	120.08	121.68	123.88	126.85	129.27	124.68		855	242.68	182.3	181.06	183.11	201.88	204.66	199.04
855.5	297.02	108.94	104.94	108.4		855.5	254.9	113.56	114.02	115	123.68	123.48	123.72	166.54	173.36	169.78		855.5	241.56	125.52	124.02	124.72	125.44	123.26	124.9	140.08	140.38	142.98		855.5	237.18	120.3	122.82	123.02	120.14	121.54	124.12	127.36	130.76	125.14		855.5	242.84	182.5	183.22	182.02	201.8	205.02	200.84
856	295.85	108.81	104.76	108.95		856	252.34	113.75	112.72	115.36	123.24	122.85	123.55	166.5	171.29	168.03		856	239.81	125.21	122.63	124.36	124.41	124.39	124.59	141.57	138.9	143.16		856	235.43	121.79	121.75	121.72	120.19	121.45	123.95	127.64	131.04	125.19		856	241.58	181.96	184.17	180.67	200.64	206.02	201.97
856.5	299.39	111.76	107.42	112.51		856.5	254.29	117.31	115.36	118.24	127.32	126.25	127.18	169.76	172.52	170.29		856.5	242.91	127.95	124.54	127.02	127.22	128.46	128.45	146.26	142.02	145.68		856.5	237.41	125.51	125.31	124.08	123.91	124.78	127.22	131.22	135.19	128.76		856.5	242.91	184.91	188.29	183.02	205	210.65	206.52
857	304.16	115.76	111.64	117.05		857	257.97	121.95	119.75	122.75	131.96	131.05	131.85	173.57	174.78	174.16		857	247.16	131.46	127.76	130.95	130.86	134.13	133.35	151.93	145.47	148.97		857	240.95	130.24	129.75	127.56	128.35	129.45	131.06	134.67	140.35	133.24		857	244.59	188.97	191.58	186.86	210.26	215.74	211.06
857.5	305.89	117	114.26	119.21		857.5	257.66	123.97	122.01	125.01	133.2	132.6	133.4	174.6	174.67	174.91		857.5	248.52	132.48	129.24	132.28	131.51	136.57	135.37	154.12	146.16	149.39		857.5	242.64	131.88	131.81	128.92	130.04	131	132.52	135.84	141.51	135.12		857.5	244.14	188.9	190.12	189.06	211.72	217.97	211.59
858	309.6	121.29	118.94	123.89		858	259.76	128.19	126.83	128.65	136.75	136.74	136.65	178.89	176.86	178.59		858	252.3	135.65	132.95	135.01	134.9	139.9	139	156.86	148.66	151.36		858	245.46	134.61	136.19	132.25	132.86	134.25	136	139.84	142.97	138.6		858	245.96	190.56	190.28	193.15	215.35	220.56	214.75
858.5	314.44	127.48	125.25	130.08		858.5	263.75	134.11	133.6	133.44	141.81	142.01	141.96	184.91	180.57	183.47		858.5	256.89	140.27	137.84	138.95	140.01	144.64	143.67	161.09	152.72	155.32		858.5	249.69	139.24	140.55	137.21	136.23	138.35	141.01	144.67	145.68	143.27		858.5	248.88	194.52	192.88	197.87	220.41	222.79	219.64
859	316.79	131.78	129.98	134.78		859	266.78	138.58	138.18	136.78	145.38	145.58	146.97	189.58	183.98	186.19		859	260.58	143.98	140.59	141.59	144.38	146.99	146.59	163.99	156.58	158.58		859	251.99	141.99	142.59	141.78	138.79	141.19	144.78	148.38	147.59	147.38		859	251.39	196.59	195.98	201.78	222.19	223.99	223.18
859.5	316.89	134.65	131.9	137.68		859.5	267.1	140.3	139.8	138.8	147.65	147.2	149.45	191.43	184.73	188.18		859.5	262.43	145.98	140.93	142.58	146.58	148.1	147.61	164.56	158.4	161.18		859.5	250.59	142.58	142.85	143.8	139.61	142.6	145.7	149.85	149.6	148.75		859.5	251.11	197.3	197.67	202.79	222.56	224.01	225.23
860	312.46	134.5	130.75	136.3		860	266.35	139.4	139.35	138.8	147.8	146.9	149.55	189.6	182.7	187.65		860	260.95	145.4	140.15	142.15	146.2	147.25	145.95	162.5	158.45	160.7		860	247.45	142.15	141.2	143.75	137.95	142.25	144.8	148.16	149.55	148.45		860	248.9	196.5	198.1	199.4	220.6	222.3	223.6
860.5	308.25	131.28	128.05	133.53		860.5	265.53	137.6	136.43	138.2	145.93	145.1	147.45	186.23	181.5	185.55		860.5	258.85	142.7	138.2	140.28	144.78	145.83	144.23	160.33	157.4	158.83		860.5	245.73	139.98	138.35	142.48	136.3	140.3	142.63	144.93	148.5	147.85		860.5	247.93	195.45	196.83	197.15	218.65	220.28	221.2
861	302.39	125.59	123.79	129.09		861	262.39	133.19	131.69	135.6	142	141.49	142.19	181.09	177.49	181.69		861	254.09	137.69	134.5	136.49	141.49	142.09	140.59	156.09	153.6	155.09		861	241.29	135.69	135.4	138.09	132.89	137	137.59	141.1	145.09	144.59		861	245.3	192.8	192.99	193.19	214.49	216.09	216.59
861.5	297.79	119.79	120.54	124.29		861.5	259.02	129.17	127.84	132.12	139.07	137.89	136.69	177.34	172.87	177.21		861.5	249.34	133.19	131.04	132.72	137.59	137.99	137.09	152.49	150.17	150.24		861.5	237.24	133.05	133.45	133.34	129.49	133.57	133.32	138.14	141.57	140.34		861.5	242.92	190.4	189.04	189.12	210.72	211.41	211.61
862	297.96	116.34	120.1	122.5		862	258.5	128.8	126.35	131	138.7	137.6	134.6	177.81	171.9	175.2		862	249.06	131.85	130	131.15	136.55	136.05	137.26	152.2	150.1	147.7		862	236.65	133.66	133.3	131.85	129.35	132.6	131.75	137.55	140.6	139		862	243.61	191.31	188.15	188.6	210.05	209.55	210.8
862.5	295.94	112.98	118.44	120.29		862.5	254.02	127.06	123.56	127.83	137.22	135.69	132.46	175.38	168.3	171.66		862.5	246.58	130.22	127.54	128.89	134.14	132.63	134.78	149.94	148.29	144.06		862.5	232.75	132.06	131.46	128.81	127.66	131.02	127.73	136.19	138.14	136.54		862.5	241.54	188.81	185.21	185.28	206.33	205.7	208.01
863	295.6	111.6	117.39	118.59		863	250.8	127.01	122.8	125.99	137.2	134.4	131.4	174	167.61	170.2		863	245.99	130.6	126.6	128.8	133.4	131.6	133.4	149.2	148.8	143.81		863	231.4	132	130.4	127.6	127.8	130.4	126.6	137.41	136.8	135.4		863	240.79	186.99	184	183.2	204	204.8	207.01
863.5	296.22	112.15	116.16	117.39		863.5	249.71	127.89	121.84	124.79	137.34	135.09	131.36	173.76	168.57	170.35		863.5	244.43	131.27	127.45	129.37	133.52	132.35	132.94	148.62	149.55	144.8		863.5	231.16	132.49	129.39	127.97	127.99	130.97	126.64	138.29	136.16	135.75		863.5	239.48	184.58	184.55	182.35	203.57	204.96	208.52
864	294.64	111.75	114.39	115.79		864	247.54	126.84	120.59	122.99	135.08	133.94	129.28	171.68	168.25	169.64		864	240.87	129.99	127.85	128.79	132.85	132	130.63	147.14	148.68	144.9		864	229.14	131.39	127.59	127.44	126.24	130.9	125.29	137.5	133.98	135.09		864	236.63	180.98	184.05	181.9	203.14	202.78	207.64
864.5	293.75	111.6	113.8	115.12		864.5	247.49	125.49	120.46	121.88	133.52	132.6	127.65	170.35	168.49	168.52		864.5	237.22	128.34	128.38	127.52	132.55	132.31	129.08	146.4	147.28	146.04		864.5	228.03	130.28	126.48	126.71	125.28	131.43	124.63	137.2	131.97	134.05		864.5	234.09	178.91	183.83	182.21	203.01	200.92	206.91
865	292.48	111.4	112.68	114.29		865	248.19	123.58	120.59	121.19	132.49	131.89	126.79	169.79	168.58	166.67		865	234.77	126.08	128.8	126.69	131.68	132.09	128.29	145.99	146.08	146.38		865	227.79	129.49	125.48	126.9	124.79	131.5	124.29	135.78	130.48	132.68		865	231.57	178.49	182.88	182.79	203.29	199.99	206.69
865.5	289.1	111.45	110.97	113.09		865.5	246.28	121.19	120.76	120.65	130.21	130.06	125.95	168.37	166.97	163.99		865.5	231.99	123.08	128.22	125.75	129.84	130.77	127.53	145.6	143.66	144.64		865.5	226.95	128.22	123.13	126.47	124.2	130.69	123.6	133.26	128.77	130.33		865.5	228.59	177.47	181.22	182.15	201.46	198.69	204.61
866	288.3	113.12	110.6	113.71		866	244.95	121.21	122.11	122.32	129.7	129.4	127.62	168.76	166.9	163.25		866	232.76	122.5	128.45	126.66	130.16	130.7	129.42	146.36	143	144.96		866	228.16	128.61	122.4	127.46	126.47	130.55	124.96	132.9	128.7	129.6		866	228.91	178.61	182.06	182	201.1	199.76	203.8
866.5	286.63	113.95	109.36	114		866.5	243.74	121.4	122.22	123.15	129.8	128.52	129.26	168.47	166.47	163.02		866.5	234.08	122.78	127.19	128.24	129.69	130.62	130.88	146.6	142.29	144.67		866.5	228.78	128.8	122.4	128.68	128.44	129.36	126.46	132.82	128.62	129.25		866.5	230.44	179.35	182.22	181.29	201.2	200.91	202.74
867	285.41	115.6	110.01	115.21		867	242.99	123.41	122.6	124.21	130.6	129.6	130.61	169	166.2	164.41		867	234.4	124.41	127	130	129.4	131.6	132.81	147.8	142.4	144.8		867	230.4	128.8	123.62	130.21	130	129.19	128.21	134.41	129.21	130.01		867	231.41	180.81	183.41	181.2	201.6	203	202.6
867.5	286.36	115.97	111.41	116.81		867.5	241.8	125.46	123	125.28	131.33	130.13	131.63	169.48	166.88	166.08		867.5	234	125.45	127	130.51	129.68	132.16	134.08	148	142.48	145.11		867.5	230.83	129.4	126.01	131.28	130.03	128.23	129.71	135.71	130.56	131.64		867.5	232.6	181.84	184.92	181.31	202.11	202.85	202.17
868	286.99	115.44	113.16	118.2		868	241.7	127.4	122.9	125.65	132.1	131	131.44	170.05	167.25	166.45		868	233.9	125.7	126.85	131.15	130.2	133.3	134.5	148	143.15	145.85		868	231.05	129.2	127.71	131.7	130	128.35	130.4	136.4	131.65	133.51		868	232.29	183.5	184.14	182	202.7	203.1	201.69
868.5	286.18	115.24	115.49	119.04		868.5	241.55	128.91	123.51	126.04	132.26	132.06	130.7	171.26	167.56	166.53		868.5	234.51	126.54	127.54	131.46	130.96	134.44	134.88	148.68	144.74	146.68		868.5	231.81	129.13	129.82	131.7	129.93	128.96	131.08	137.01	133.02	135.69		868.5	231.4	184.56	184.01	182.68	203.01	203.41	201.64
869	287.4	117.41	118.81	121.21		869	241.9	131.11	125.71	128.31	133.6	134.4	131.6	174.11	168.8	168.21		869	237.31	129.41	130.61	132.91	133.11	136.71	136.4	150.1	147.31	148.3		869	232.6	130.91	132.61	132.3	131.3	131.11	133.01	138.3	136.11	138.91		869	231.3	186.1	185.71	184.1	204.4	205.21	203.6
869.5	288.38	119.2	121.26	122.38		869.5	242	132.55	127.15	129.58	134.95	135.25	132.13	176.2	168.67	170.51		869.5	239.6	131.66	133.31	134.48	134.75	138.6	137.3	150.53	149.13	149.05		869.5	231.52	132.43	133.4	132.02	132.3	133.38	134.68	138.85	137.7	140.5		869.5	231.2	186.78	186.4	185.15	205.3	207	204.2
870	287.1	120.4	122	121.4		870	242.3	132.4	127	129.2	135.55	134.8	131.75	176.95	167.55	171.85		870	240.35	133.3	134.95	134.1	134.45	139.05	137.45	149.85	149.2	148.3		870	228.9	132.65	132.2	131.05	131.7	133.75	134.75	138.4	136.8	140.2		870	231.05	186.1	186.4	184.7	205.15	206.7	203.15
870.5	287.65	123.4	122.7	122.4		870.5	244.32	132.2	128.2	130.57	137.87	136.17	133	177.87	168.95	174.62		870.5	240.57	135.52	137.12	134.5	135.07	140.22	138.97	150.65	149.17	148.17		870.5	227.85	133.12	131.8	132.2	131.4	135.17	135.65	139.6	136.75	139.83		870.5	231.52	186.67	187.8	184.4	205.7	207.8	203.85
871	286.4	123	120.6	121.4		871	244.8	130	127.6	129.8	138	135.6	133.8	175.8	168.2	175		871	237.41	134.2	136	133.6	134.6	139	138	149.2	147.6	146.6		871	225.4	131.4	128.61	132.8	129.2	134	134.6	139	134.4	136.41		871	229.8	184.6	186.4	182.4	204	206.8	202.6
871.5	281.49	119.53	116.38	117.98		871.5	243.78	126.21	125.03	126.9	135.18	132.7	131.85	172.23	167.6	172.33		871.5	232.46	130.81	132.19	130.41	132.01	135.09	135.18	146.78	144.41	144.13		871.5	222.7	128.61	125.11	132.2	126.23	130.04	131.11	135.53	129.96	132.16		871.5	226.45	180.43	181.73	180.25	199.44	203.18	199.43
872	277.56	117.16	114.8	116.6		872	243.75	123.16	123.7	126.15	133.45	132.15	130.9	170.9	167.8	170.35		872	229.37	129.16	128.66	129.05	130.6	132.56	133.45	145.2	141.21	143.65		872	221.9	126.96	122.9	132.44	125.15	127.2	128.95	133.55	128.15	130.45		872	225.3	179.15	179.31	179.25	196.46	201.21	198.2
872.5	275.85	114.99	114.51	117.13		872.5	243.61	121.81	122.89	125.34	132.12	132.09	130.61	170.09	167.67	169.25		872.5	226.52	127.67	126.05	128.98	130.16	131.14	132.27	144.69	139.41	143.36		872.5	221.16	125.47	122.09	132.69	125.16	125.94	128.36	132.74	127.71	130.45		872.5	224.78	178.41	176.63	179.4	194.45	198.61	198.05
873	273.22	113.21	114.1	117.1		873	241.62	120.31	121.22	123.61	130.11	130.91	128.43	168.91	165.91	166.62		873	224.61	125.81	123.72	128.6	128.72	129.51	130.61	143.9	137.52	142.5		873	220.4	123.71	121.1	130.92	123.72	124.8	126.92	131.4	127.59	130.49		873	224.4	177.79	173.52	179.79	191.72	194.93	197.31
873.5	271.59	113.04	114.93	117.57		873.5	239.5	119.31	120.52	123	129.6	130.84	127.08	167.99	164.91	164.87		873.5	224.2	125.08	122.88	129.21	127.88	129	130.32	144.12	136.36	142.28		873.5	220.77	123.08	121	129.51	122.76	125.53	126.57	131.93	129.35	131.41		873.5	225.13	178.93	172.52	181.06	190.6	192.74	196.43
874	271.64	114.81	117.01	119.27		874	238.8	120.47	121.63	124.03	130.63	132.76	128.17	167.45	164.6	165.13		874	225.96	125.59	123.83	130.33	128.68	130.76	131.72	145.52	138.25	142.49		874	222.03	123.88	122.91	130.37	123.33	128.05	128.27	134.31	131.96	132.97		874	226.04	179.99	173.63	183.65	192.07	191.61	196.64
874.5	271.97	117.63	119.31	121.51		874.5	238.8	122.54	123.88	125.94	132.54	135.28	130.48	167.91	164.6	166.08		874.5	229.68	127.34	126.08	131.8	130.37	133.63	133.06	147.37	141.91	143.8		874.5	224.45	125.74	126.34	132.17	124.97	131.2	130.17	136.88	134.31	134.26		874.5	226.03	181.57	175.37	186.63	194.14	192.6	198.17
875	269.07	117.61	119.6	120.63		875	236.26	122.6	124.2	126	132.6	134.62	131.39	165.46	163.23	164.64		875	229.81	127.01	126.2	130.83	129.23	134	131.64	145.45	142.01	142.44		875	223.04	125.41	128.17	131.62	125	130.62	129.03	136.81	133.62	133.81		875	222.09	179.84	173.64	186.02	193.42	190.65	196.05
875.5	267.58	116.34	120.06	119.82		875.5	235.34	122.46	124.66	125.46	131.56	133.72	131.44	164	161.54	165.3		875.5	229.38	126.24	126.7	129.34	128.98	134.18	131.88	143.48	142.52	140.98		875.5	221.24	125.4	129.96	131.68	126.26	130	127.7	135.8	131.6	133.38		875.5	218.18	177.96	174.08	185.04	193.28	189.98	194.76
876	269.29	117.78	122.53	121.98		876	236.91	125.15	127.44	128.02	133.31	134.76	133.86	165.98	163.24	168.31		876	230.96	128.62	129.89	130.91	130.86	135.89	134.66	144.33	145.8	142.91		876	221.78	127.42	133.73	132.53	128.95	131.98	128.69	137.78	131.69	135.26		876	218	179.84	177.17	185	196.06	191.91	196.42
876.5	269.94	118.74	123.21	122.6		876.5	238.34	126.81	129.34	129.21	134.81	134.33	134.94	166.46	164.94	169.33		876.5	230.32	129.26	131.81	131.93	131.73	135.79	135.53	144.59	146.99	143.73		876.5	222.06	128.13	136.08	132.73	130.06	132.39	128.66	138.19	131.86	136.27		876.5	217.73	181.13	179.95	182.78	196.93	193.14	196.86
877	273.75	121.07	125.18	124.36		877	240.85	130.1	131.67	131.76	137.36	135	137.05	168.42	166.96	170.68		877	230.79	130.58	133.5	133.1	133.08	136.02	137.07	145.96	148.18	144.96		877	222.51	130.04	138.48	133.68	131.93	133.3	129.48	139.19	133.18	137.88		877	219.05	182.73	184.18	181.76	198.47	195.9	197.78
877.5	279.04	124.75	127.93	127.8		877.5	243	135.1	134.89	135.32	140.8	136.75	140.84	172.4	170.29	172.52		877.5	232.75	134.04	135.58	135.65	135.38	137.78	139.12	148.58	151.05	147.82		877.5	223.8	133.33	140.78	136.1	136.04	135.27	132.13	141.38	136.05	139.83		877.5	222.13	186.49	188.45	181.7	201.22	199.85	200.18
878	279.21	125.44	127.05	127.67		878	241.59	136.32	134.53	134.85	140.95	135.31	141.01	172.27	170.07	170.48		878	231.45	134.07	134.59	135.84	135.24	137.64	137.51	148.29	150.53	147.69		878	222.39	133.44	140.35	136.18	136.49	134.33	132.09	140.25	136.66	138.59		878	221.81	186.98	187.79	179.23	200.67	199.33	199.89
878.5	277.48	123.55	124.58	126.21		878.5	239.18	135.21	132.35	133.04	138.45	132.62	139.28	170.81	168.11	167.45		878.5	228.49	132.11	131.85	134.11	134.34	136.41	135.31	146.84	147.85	146.24		878.5	218.99	132.54	138.18	134.18	134.22	132.31	129.82	137.95	135.61	136.68		878.5	219.91	184.65	184.72	175.92	198.05	197.48	198.11
879	274.17	120.17	120.23	124.86		879	235.77	131.97	130.11	130.53	135.16	129.93	137.11	168.52	166.29	164.92		879	225.54	131.42	130.08	132.48	134.2	134.69	134.24	145.65	145.89	145.62		879	215.75	132.4	135.15	132.1	131.34	130.49	128.64	135.9	134.64	135.26		879	218.28	183.25	181.55	173.13	195.33	196.06	196.66
879.5	270.16	118.19	117.77	124.27		879.5	233.68	128.33	129.71	128.37	133.31	129.71	135.03	166.41	165.87	163.85		879.5	222.72	131.4	129.48	132.45	136.04	133.6	134.99	145.96	146.05	145.72		879.5	214.53	131.63	133.87	131.09	128.16	130.32	128.12	135.07	134.49	134.75		879.5	217.91	181.55	180.61	173	193.87	194.27	197.75
880	269.64	118.19	117.62	125.54		880	235.1	127.44	131.42	128.19	135.21	131.57	135.55	166.64	167.02	164.82		880	221.53	131.47	130.9	133.31	139.62	133.64	138.09	148.42	146.87	147.47		880	216.77	132.07	134.87	132.7	127.82	132.26	130.02	136.3	135.87	137.1		880	219.62	180.73	180.87	176.29	195.06	195.24	199.99
880.5	269.43	118.75	118.6	126.63		880.5	236.09	127.05	132.03	128.51	137	132.77	135.95	166.19	167.57	165.31		880.5	220.89	131.37	131.89	133.68	140.17	133.31	140.14	149.15	146.71	147.31		880.5	218.46	131.91	134.71	133.88	128.68	133.28	130.88	137.17	135.71	137.91		880.5	220.35	180.22	180.89	178.77	195.95	194.79	200.43
881	268.09	118.46	119.28	125.37		881	235.66	125.89	130.69	127.23	137	131.37	135.31	164.71	166.77	164.46		881	220.2	129.72	130.77	133.74	138.69	132.2	139.74	148.94	145.17	145.52		881	218.86	130.2	133.17	133.69	128.57	133	130.09	136.2	134.43	136.29		881	219.8	179.2	180.03	179.86	195.31	192.89	199.43
881.5	265.87	118.47	119.87	123.71		881.5	235.56	126	128.47	126.78	136.13	129.49	134.54	163.51	166.02	164.47		881.5	219.33	127.38	129.33	133.76	136.58	131.65	138.31	148.42	142.96	143.07		881.5	218.11	128.31	131.07	133.04	128.69	132.13	128.42	135.33	133.11	134.29		881.5	217.72	176.98	177.83	179.54	194.54	191.11	197.67
882	262.2	117.4	118.53	121.47		882	233.74	126	125.07	125.67	133.8	126.8	132.67	161.53	164.13	163.13		882	218.2	124.6	127.93	133.4	133.14	130.8	135.8	145.6	140	140.87		882	214.94	126.33	127.4	131.2	127.93	130.2	126.4	133.8	131.27	131.47		882	213.6	174.34	174.2	177.8	192.54	188.47	194.27
882.5	258.8	115.59	116.27	119.7		882.5	231.9	125.21	122.12	123.94	130.8	124.27	130.27	160.69	162.34	161.34		882.5	217.37	122.07	126.34	132.3	130.59	129.97	132.96	143.03	137.94	139.77		882.5	210.34	124.7	124.32	129.03	125.87	128.34	124.39	131.99	130.33	128.72		882.5	209.57	171.72	171	175.79	189.44	185.72	191.47
883	256.93	113.93	114.53	119.4		883	230.88	124.82	121.24	122.7	128.93	124.16	129.8	160.96	160.73	160.82		883	216.84	121.24	126	131.28	130.56	129.98	131.31	141.15	137.42	139.42		883	206.87	124.22	123.44	127.88	124.68	127.28	123.82	131.78	130.2	127.48		883	205.54	170.11	168.59	175.4	187.9	183.75	190.64
883.5	255.18	111.36	111.74	118.57		883.5	228.15	123.14	119.56	120.34	126.58	122.99	128.17	158.95	158.36	158.14		883.5	214.58	119.56	124.98	129.16	130.19	129.59	129.57	137.13	135.76	138.38		883.5	204.79	123.17	122.18	125.96	123.57	124.96	122.97	130.97	128.98	125.58		883.5	202.2	168.56	165.58	173.94	185.96	180.97	188.53
884	254.54	109.97	109.31	117.31		884	226.11	120.63	118.11	118.03	125.63	122.83	127.11	156.89	156.69	155.8		884	213.69	117.89	124.37	127.54	129.8	129.06	128.43	134.31	134.06	137.46		884	204.37	121.97	121.66	124.4	122.23	123.2	121.6	129.71	128.26	124.83		884	202.2	167.11	164.8	171.26	184.23	179.86	185.57
884.5	256.81	111.26	110.16	117.9		884.5	226.23	119.34	118.96	118.15	125.64	124.36	127.9	155.78	157.15	155.49		884.5	213.99	118.66	125.5	127.15	131	129.45	128.39	135.21	134.19	137.9		884.5	205.66	123.16	123.51	124.4	122.35	122.68	121.6	130.5	128.55	126.3		884.5	203.5	167.59	166.26	169.93	184.14	180.36	185.09
885	257.7	112.83	110.98	117.75		885	224.07	118.6	119.7	118.38	125.5	124.88	128.12	154.3	157.38	154.52		885	214.16	120.08	126.26	127.15	130.92	129.68	127.8	136.41	133.75	138.43		885	207.23	123.6	124.7	124.48	122.35	121.05	122.06	130.8	128.4	127.06		885	204.71	166.77	167.38	167.84	183.32	181.86	184.28
885.5	258.3	115.1	112.3	118.5		885.5	222.11	118.9	120.7	119.4	126	125.9	128.3	154.1	158.2	154.6		885.5	216.2	121.8	127.5	127.5	130.5	129.8	128.2	138.4	134.7	139.3		885.5	208.9	123.6	125.3	124.7	123	121.1	123.8	130.6	128.5	128.3		885.5	207.1	166	167.8	166.4	183.4	184.69	184.6
886	257.29	115.75	113.25	119		886	218.91	118.34	120.83	119.31	124.65	126.43	128.23	153.91	157.54	154.31		886	216.26	122.4	127.63	126.49	128.72	128.81	127.61	139.52	134.91	139.31		886	208.09	122.98	124.54	123.81	122.78	121.15	125.29	129.66	127.86	127.94		886	207.01	164.61	165.88	165.58	182	185.55	183.81
886.5	255.13	114.87	113.11	118.12		886.5	216.13	117.51	120.6	118.85	123.36	126.05	128	153.45	156.12	153.56		886.5	215.36	122.4	125.93	125.21	126.92	127.61	126.56	139.16	134.45	138.12		886.5	207.11	121.72	123.41	122.61	122.4	121.29	125.6	128.32	127.4	126.23		886.5	206.25	163.41	164.07	165.2	179.97	186.28	183.05
887	252.9	113.58	113.17	117.46		887	215.26	117.74	120.6	118.97	123.71	126	128.34	153.23	154.61	153.91		887	214.86	122.23	123.87	124.49	126.94	126.89	126.57	138.66	134.74	136.44		887	206.32	120.21	123.03	120.7	123.42	123.1	125.6	126.47	127.4	124.61		887	206.37	162.52	162.95	165.71	178.75	187.11	183
887.5	251.05	112.82	113.98	117.59		887.5	215.78	118.77	121.38	119	123.99	126.58	129.18	154.17	153.24	154.97		887.5	213.25	121.23	122.44	124.4	127.78	127.19	127.76	138.99	135.38	136.39		887.5	205.42	120.39	123	119.82	125.73	124.56	125.99	126.01	128.18	124.01		887.5	206.98	161.24	161.64	166.58	178.6	187.2	182.81
888	249.5	112.56	114.29	116.9		888	217.55	119.37	122.03	118.94	124.84	126.14	128.49	154.94	152.5	155.52		888	212.43	121.74	121.77	124.09	128.64	127.39	128.54	139.57	135.54	136.72		888	204.56	120.94	123.41	119.79	127.41	124.89	126.05	126.03	129.14	124.32		888	206.81	160.9	161.72	166.45	177.79	186.27	181.94
888.5	250.4	114.4	115.16	118		888.5	221.32	121.32	124.4	120.32	127.32	127.72	129.16	156.52	153.48	156.76		888.5	214.88	123.16	123.72	124.71	131.24	129.56	129.92	141.44	136.8	138		888.5	205.96	122.36	125.48	121.92	129.6	125.39	126.72	126.16	130.4	125.52		888.5	208.63	161.88	162.71	166.67	179.8	186.67	183.32
889	250.24	115.78	115.06	118.19		889	222.19	121.99	124.72	119.87	127.51	128.84	128.33	157.64	153.32	156.79		889	215.65	123.58	124.97	123.66	131.59	130.71	129.66	141.73	136.26	138.39		889	205.06	122.46	124.74	123.3	129.54	123.54	127.39	125.39	129.54	126.04		889	206.75	162.04	161.86	165.53	180.64	185.46	183.32
889.5	251.51	117.44	115.46	118.78		889.5	223	122.66	125.05	119.69	129.04	130.38	128.6	159.09	154.18	157.38		889.5	216.78	125.33	127.13	123.98	131.82	132.15	129.36	142.18	136.62	139.11		889.5	204.67	122.65	123.94	126.25	128.96	122.65	127.36	125.89	129.14	128.15		889.5	204.57	163.66	163.1	166.06	182.93	184.99	183.91
890	253.18	120	118.13	121.11		890	225	124.89	126.26	122.02	131.82	132.26	130.49	161.09	156.29	159.49		890	218.66	127.78	130.02	126.2	132.93	134.6	130.24	143.84	138.06	140.55		890	205.11	123.42	125.26	129.71	129.73	124.09	127.47	127.66	130.46	130.82		890	204	165.44	166.33	168.73	186.37	185.75	185.58
890.5	254.6	121.73	121.21	123.47		890.5	226.87	127.21	127.6	124.47	134.54	134	132.54	164.21	158.74	162.07		890.5	219.6	129.87	132.34	129.01	134.13	136.87	132.07	145.4	140.47	143.14		890.5	206	124.94	126.6	132.07	131.61	126.41	127.73	131.01	132.87	134.21		890.5	204.53	167.67	169.68	172.35	190.08	187.67	188.07
891	253.65	120.7	122.43	123.64		891	226.53	127.13	126.81	124.64	135.63	133.25	133.27	165	159.04	162.92		891	218.77	129.88	132.6	130.23	133.88	136.57	132.4	145.28	141	144.27		891	205.21	125.36	126.13	131.14	132	127.12	126.65	132.79	133.72	135.32		891	205.19	168.2	170.4	174.78	190.96	187.37	187.97
891.5	250.87	119.68	123.5	123.96		891.5	225.13	126.82	125.88	124.78	135.08	131.91	133.58	164.46	158.64	162.28		891.5	217.51	128.35	131.7	130.94	132.53	134.95	132.04	145.2	141.36	144.22		891.5	203.91	125.94	125.64	129.53	132	126.66	126.4	133.36	133.62	133.95		891.5	206.49	167.66	169.68	175.56	189.55	185.93	187.26
892	249.54	119.56	123.94	123.95		892	223.69	125.72	125.74	124.73	134.53	131.54	133.55	163.93	159.33	160.72		892	216.11	126.33	131.53	130.74	131.75	133.11	131.73	145.34	142.54	144.12		892	204.15	127.36	125.34	127.52	131.33	127.34	126.96	133.95	134.14	132.93		892	207.73	168.16	169.14	174.71	188.1	185.53	187.94
892.5	246.41	117.46	121.04	121.13		892.5	218.11	121.65	122.81	121.35	131.05	128.55	130.78	159.94	155.9	156.45		892.5	211.31	122.87	127.98	127.5	129.13	128.45	128.29	142.41	139.53	139.99		892.5	201.86	125.55	122.38	123.5	127.47	124.13	125.2	131.38	130.85	129.27		892.5	203.82	165.98	165.98	170.22	182.65	182.02	184.87
893	244.49	116.25	119.5	119.15		893	213.74	118.85	121.2	119.3	128.09	126.34	128.74	155.94	153.14	153.29		893	206.89	120.25	126.1	124.84	126.54	125.75	127.2	140.7	137.5	136.64		893	200.34	124.85	120.65	121.1	124.64	121.79	124.85	129.6	127.79	126.59		893	200.19	164.1	163.94	166.44	178.24	178.64	182.09
893.5	242.4	115.13	117.93	118.47		893.5	209.41	117.13	119.85	117.8	125.78	124.11	126.51	151.92	150.38	150.38		893.5	202.41	118.89	124.31	122.23	123.78	124.77	126.15	138.91	136.45	134.47		893.5	198.03	123.51	119.97	119.67	122.11	120.52	123.87	128.62	125.4	124.8		893.5	195.94	162.16	162	161.52	174.96	175.65	179.85
894	241.92	114.03	117.03	118.6		894	207.92	116.42	118.83	117.51	124.34	122.83	125.52	148.85	148.74	149.23		894	200.05	119.5	122.93	120.83	122.63	125.4	126.21	137.43	135.62	134.41		894	196.14	122.03	120.99	119.61	120.83	120.92	123.42	128.32	124.72	124.12		894	193.83	160.34	161.03	158.74	173.72	174.14	178.73
894.5	241.28	112.52	116.68	119.56		894.5	207.76	116.16	118.36	117.8	123.2	122.6	125.6	146.6	148	148.64		894.5	198.24	120.08	122.12	120.36	122.04	126.48	126.6	136.88	135.96	135.04		894.5	193.96	121	122.36	120.6	120.6	120.64	123.28	127.48	124.48	123.4		894.5	193.4	159.2	159.28	157.28	173.92	172.56	177.68
895	240.77	111.77	117.14	120.49		895	208.14	116.54	118.89	118.63	122.91	123	126.57	145.63	148.83	148.37		895	197.57	121.11	121.63	120.6	122.34	127.06	126	137.06	137.17	135.89		895	190.54	120.43	123.57	122.26	120.43	121.09	123.31	126.4	125.51	123.4		895	194.37	158.49	156.94	156.77	174.54	171.97	176.89
895.5	242.59	113.42	120.02	123.42		895.5	211.02	118.75	121.98	121.95	124.95	125.65	129.45	147.89	153.31	150.85		895.5	200.05	124.38	123.06	123.58	125.38	129.15	127.26	138.99	139.72	138.49		895.5	190.23	122.35	126.45	125.58	121.86	124.18	126.18	127.99	128.95	126.05		895.5	198.25	159.19	157.69	159.75	177.58	174.95	178.92
896	241.49	113.42	120.98	124.19		896	211.03	118.82	123.73	122.6	125.21	126.2	130.38	149.15	155.52	151.78		896	199.66	124.43	124.15	124.95	126.57	128.85	128.17	139.21	139.82	138.25		896	189.46	122.8	126.43	125.82	122.95	124.8	126.99	127.83	130.35	126.6		896	199.38	159.21	156.3	160.02	178.95	175.79	178.08
896.5	238.85	114.65	121.73	124.17		896.5	209.13	118.57	124.58	121.97	126.55	127.19	130.77	150.65	157.63	153.22		896.5	198.55	124.11	125	125.53	126.98	128.78	127.72	138.87	138.65	136.52		896.5	187.78	122.75	124.71	124.68	124.37	125.01	128.21	128.2	131.39	126.92		896.5	199.15	159.97	155.55	158.93	179.38	176.75	176.55
897	235.88	115.85	120.7	123.7		897	207.97	118.21	124.3	121.5	125.94	127.1	130.06	151.71	158.27	153.81		897	197.77	122.5	125.14	124.3	126.63	128.68	126.61	136.7	136.06	135.17		897	187.54	121.93	123.3	122.7	123.94	125.27	128.78	128.23	131.27	125.57		897	198.3	159.33	155.01	157.7	179.24	176.14	175.77
897.5	232.88	118.63	121.03	123.74		897.5	207.91	119.31	124.69	121.71	126.66	127.43	129.06	153.37	158.49	154.74		897.5	197.37	121.43	125.63	123.23	126.74	129.89	127.6	136.26	135.11	134.71		897.5	188.2	121.37	123.63	122.03	124.83	125.66	130.77	128.11	131.66	125.17		897.5	197.63	159.06	155.89	157.03	180.34	176.34	175.31
898	231.12	121	120.6	122.2		898	208.52	119.92	124.08	121.32	126.48	127	127.72	153.8	157.64	154.36		898	197.12	119.68	124.96	121	126.6	129.76	127.2	136.24	134.24	134		898	188.2	120.88	123.2	121.52	125.24	125.8	131.36	127.24	131.72	124.6		898	196.64	159.12	155.36	156.6	179.72	174.48	174.36
898.5	231.53	123.44	121.12	122.22		898.5	209.62	121.74	124.42	123.35	126	127.41	127.21	154.32	156.39	154.31		898.5	198.53	120.02	125.42	119.8	127.53	131.03	127.22	136.52	134.72	135.13		898.5	189.44	122.03	124.02	122.43	125.82	126.21	132.73	128.03	131.7	125.53		898.5	195.8	159.1	155.62	158.15	178.79	173.09	174
899	232.98	124.73	121.85	122.55		899	209.7	123.63	125.2	125.18	126.13	127.42	127.15	154.3	154.74	153.72		899	199.27	121.05	126.58	119.8	128.4	131.87	128.43	137.88	135.65	136.2		899	190.6	123	125.18	123.9	126.98	126.35	133.67	129.38	130.92	126.78		899	194.67	158.95	156.33	160.35	177.22	172.05	172.99
899.5	234.54	124.21	121.26	122.1		899.5	208.95	124.59	125.05	125.7	126.2	127.05	127	153.41	153.55	152.31		899.5	199.2	121.5	126.95	120.54	128.25	131.5	128.8	139.14	136.1	136.2		899.5	191.05	123.15	125.1	123.75	127.79	127.09	132.56	130.34	130.1	127		899.5	193.11	159.69	156.4	161.69	174.47	170.41	172.25
900	233.12	120.75	118.26	120.12		900	203.66	122.4	122.26	123.92	123.46	124.43	124.77	149.78	149.46	148.4		900	195.78	120.23	124.95	119.77	125.46	128.66	126.06	136.32	133.46	132.95		900	187.09	121.15	122.26	120.86	125.26	125.35	128.78	128.55	127.6	124.95		900	187.83	157.77	154	159.26	169.69	166.75	168.43
900.5	234.93	120.98	118.19	122.13		900.5	203.19	123.55	122.58	124.96	124.94	125.36	126.92	151.53	150.54	148.58		900.5	195.98	121.94	126.73	121.73	126.55	129.75	126.76	137.35	134.16	132.4		900.5	186.79	122.54	122.77	121.95	125.58	126.94	128.59	129.36	129.14	125.57		900.5	187.58	159.34	155.93	160.74	170.16	167.75	168.58
901	234.3	119.72	116.88	122.32		901	202.57	123.55	121.73	124.55	125.98	125.61	127.38	152.83	151.38	148.8		901	195.92	122.2	126.23	122.1	126.37	129.53	126.95	137.42	134.4	130.92		901	186.27	122.73	122.28	122.17	124.85	127.73	126.47	128.28	130.63	124.93		901	186.67	159.77	155.87	160.25	169.33	169.06	169.43
901.5	235.4	121.08	117.88	123.76		901.5	204.52	125.24	123.12	126.36	128.27	128.2	129.63	155.56	153.52	151.16		901.5	197.36	124.56	126.4	123.32	128.43	131.16	128.76	137.52	136.72	132.4		901.5	187.16	124.43	123.32	124.39	125.32	129.04	127.36	129.4	133.24	126.6		901.5	187.36	161.68	156.52	160.8	171.07	172.39	172.27
902	235.83	121.83	118.69	124.89		902	206.85	125.89	122.99	127.43	130.26	129.68	131.34	157	154.56	152.42		902	198.49	125.82	125.72	124.17	130.02	132.48	130.08	137.88	138	134.06		902	189.4	126.02	124.42	126.8	125.31	128.46	128.43	131	133.52	127.65		902	187.88	162.25	157.13	161.48	173.13	174.86	174.39
902.5	235.54	121.79	118.71	124.74		902.5	210.33	125.99	122.39	127.47	131.69	130.11	131.48	157.37	154.62	152.79		902.5	198	126.36	124.57	124.33	130.31	132.82	130.59	138.39	139.04	135.58		902.5	192.83	126.31	124.87	127.76	124.91	126.83	128.73	132.38	131.95	127.19		902.5	188.39	161.28	158.53	161.91	174.27	176.04	175.76
903	234.44	121.36	118.27	123.43		903	211	125.45	121.85	126.63	131.96	129.03	129.4	155.72	153.53	151.93		903	195.69	125.73	122.92	124.25	129.76	131.2	129.73	137.96	138.75	136.39		903	193.88	125.23	124.35	127.13	124.04	124.51	128.76	132.55	128.87	126.65		903	187.85	159.63	158.67	160.72	173.85	175.85	175.45
903.5	234.87	121.94	119.2	123.67		903.5	212.66	126.2	122.21	126.48	132.54	128.37	128.63	155.48	153.1	151.88		903.5	194.7	125.81	123.07	125.52	130.6	130.17	129.81	139.19	139.53	137.73		903.5	195.26	125.86	125.52	127.08	124.73	124.6	129.21	132.94	127.63	127.27		903.5	188.73	159.23	159.99	161	174.08	176.08	175.68
904	234.04	121.04	119.65	122.99		904	211.89	124.99	122.3	125.14	131.49	127.65	126.99	154.44	152.15	150.69		904	193.44	124.39	123	125.65	130.6	127.78	128.39	139.4	138.99	137.65		904	194.79	125.24	125.8	125.74	124.95	124.45	127.94	131.13	126.44	126.44		904	188.8	157.59	160.05	160.24	172.59	174.44	174.34
904.5	236.06	121.84	122.24	123.5		904.5	210.56	125.3	124.66	125.32	131.55	129.17	127.12	154.9	153.04	151.27		904.5	194.94	125.39	125.26	127.34	131.82	127.2	128.87	140.79	139.15	139.17		904.5	194.6	125	127.37	126.44	127.26	126.14	128.47	130.43	127.42	127.94		904.5	191.41	158.07	160.7	161.04	172.2	174.87	175.04
905	240.13	124.95	127.31	126.15		905	212.56	127.36	128.14	126.97	133.76	133.92	129.75	157.75	156.15	154.54		905	198.15	127.96	128.35	130.15	134.95	129.36	132.14	143.95	141.36	142.54		905	196.96	126.57	130.35	129.55	132.31	129.54	130.37	132.36	130.74	130.75		905	194.75	159.97	163.75	163.36	173.77	176.96	178.73
905.5	240.49	125.58	128.13	126.38		905.5	211.63	125.78	128.34	126.65	132.69	135.4	129.73	156.81	156.78	153.47		905.5	198.98	128.2	129.18	130.34	135.29	129.36	133.29	143.91	140.59	142.93		905.5	195.81	126.56	130.61	130.36	133.56	130.33	130.87	131.96	131.51	130.78		905.5	196.11	159.96	163.76	163.91	172.93	177.24	179.76
906	239.48	125.44	127.15	126.36		906	210.04	123.76	127.76	125.2	131.48	135.4	129.08	154.96	156.56	152.36		906	198.96	128.65	129.08	129.72	134.28	129.16	132.28	142.92	138.72	142.08		906	194.25	126.28	128.64	130.04	133.32	129.64	131.85	131.85	130.76	130.68		906	197.65	159.72	163.69	163.12	172.28	178.01	179.56
906.5	238.98	124.97	125.38	126.87		906.5	209.95	124.34	127.03	124.95	130.87	135.08	129.15	154.36	156.21	152.68		906.5	199.28	130.21	128.96	129.15	134.6	129.8	132.47	141.97	139.2	140.97		906.5	195.2	126.54	127.43	129.76	133.74	129.61	132.61	132.48	131.4	130.49		906.5	199.08	160.45	164.55	162.97	172.47	179.66	180.07
907	236.35	122.49	121.98	126.09		907	208.63	123.69	124.77	123.63	129.83	133.12	128	152.55	154.6	150.97		907	198.26	129.37	127.15	127.83	133.83	128.86	131.52	139.4	138.86	137.98		907	194.35	125.63	124.92	127.77	132.83	128.52	131.09	130.86	130.72	128.97		907	197.89	161	162.03	160.23	171.6	178.86	178.77
907.5	235.2	120.46	119.37	125.08		907.5	207.82	123.32	122.97	122.38	128.8	130.97	127.2	151.72	152.25	149.92		907.5	198.23	129.12	126.11	126.37	132.58	127.38	130.06	137.37	138.72	135.58		907.5	193.52	124.38	122.66	126.29	131.8	127.28	129.06	129.71	129.8	128.62		907.5	197.09	161.43	158.86	157.86	171.23	176.63	176.65
908	235.72	119.61	119	124.8		908	208.65	124.64	122.34	122.59	129.06	130.99	127.2	152.91	151.6	150.98		908	199.51	129.79	126.72	125.61	132.92	127.2	129.99	137.39	140.04	136.18		908	195.62	124.2	122.46	126.46	132.06	127.52	128.47	130.32	130.32	128.8		908	196.48	162.58	158.4	157.4	172.64	174.76	177.04
908.5	236.61	119.86	119.61	125.1		908.5	210.67	125.66	122.66	123.1	130.11	131.96	127.81	154.01	152.21	151.86		908.5	200.91	129.24	127.91	125.1	132.9	126.9	130.66	138.21	140.75	136.9		908.5	197.21	125.11	123.21	127.51	132.2	128.41	128.7	131.36	131.06	129.26		908.5	196.05	163.61	158.4	157.25	174.72	174.35	178.82
909	237.32	120	119.28	124.16		909	211.72	124.58	122.45	122.68	129.18	131.5	126.78	154.55	152.23	152		909	202.07	127.61	128.03	123.08	131.58	125.58	129.76	138.75	139.76	136.13		909	196.88	124.88	123.57	128.32	130.46	127.9	128.45	132.12	130.5	129.75		909	195.48	162.41	158.05	156.5	175.9	175.1	179.55
909.5	237.99	118.63	118.61	123.22		909.5	212	122.83	122.4	122.21	128.02	129.83	126.01	154.99	152.98	152.2		909.5	202.98	125.24	128.2	121.43	131.2	125.4	128.23	139.39	138.42	136.2		909.5	197.19	125.58	124.97	129.18	128.43	127.41	129.77	132.2	129.81	130		909.5	195.4	162	159.77	156.01	177.96	177.36	179.99
910	239.36	117.4	117.42	123		910	212.67	120.96	122.69	121.22	127.47	128.75	126.87	154.42	154.4	152.87		910	204.53	122.87	127.87	121.87	131.04	125.35	127.44	140.33	137.4	134.47		910	197.84	127.11	126.75	128.64	126.53	126.76	129.65	132.2	129.87	130.13		910	195.91	162.45	159.33	155.35	179.33	179.65	180.76
910.5	241.6	117.56	117.68	123.24		910.5	213.8	120.8	123.84	121.72	128.44	128.16	127.96	155.12	156.84	153.96		910.5	206.2	121.84	128.76	123.12	131.68	127.52	127.96	142.08	137.76	133.4		910.5	198.4	128.44	128.56	129.08	126	126.56	130.44	132.24	130.8	131.72		910.5	197.32	163.32	161.04	155.2	180.88	182.68	180.36
911	245.18	118.82	118.12	124.88		911	216.58	122.53	125.55	123.93	129.96	128.44	130.71	158.07	159.35	156.39		911	208.61	123.55	129.71	126.26	133.48	131.39	128.97	144.81	139.95	135.19		911	200.01	130.02	130.56	129.65	127.55	128.01	132.02	132.65	131.85	133.81		911	199.59	165.53	163.92	157.79	182.5	185.22	180.51
911.5	248.64	121.63	118.82	126.9		911.5	220.29	126.03	127.87	127.01	131.96	130.41	134.86	160.84	161.34	159.53		911.5	210.74	126.29	130.74	129.61	135.5	134.53	130.22	147.61	142.78	138.49		911.5	202.73	131.82	132.14	130.28	129.79	130.56	133.99	133.2	132.82	136.27		911.5	203.23	168.27	167.33	161.35	183.77	187.61	181.62
912	250.01	124.24	118.87	126.96		912	221.69	128.95	128.69	128.72	133	132.33	136.6	162.11	161.27	160.06		912	210.99	128.86	130.46	130.58	135.56	136.12	130.48	148.58	145.35	140.74		912	204.42	131.45	131.65	129.87	130.28	131.6	134.91	132.46	132.98	136.99		912	205.62	169.09	168.81	163.73	183.26	189.21	182.09
912.5	251.48	125.57	118.27	126.14		912.5	222.24	130.06	128.6	129.38	133	133.31	137.11	162.97	160.29	159.4		912.5	211.44	131.59	129.03	129.94	134.23	136.27	129.82	147.82	146.97	142.42		912.5	206.08	129.83	130.03	128.89	130.13	131.98	134.62	131.42	132.22	136.67		912.5	206.51	169.51	168.62	165.22	182.22	189.4	182.64
913	252.35	125.55	117.6	124.95		913	221.85	128.85	127.55	128.25	132.25	133	137.1	162.2	158.05	159.25		913	211.65	133.05	128	128.3	132.6	134.7	128.85	146.1	146.8	142.7		913	208.45	128.05	127.95	128	128.85	131.9	133.2	130.3	131.4	136.15		913	206.5	169.5	166.75	164.9	181.55	188.5	183.6
913.5	252.4	124.54	117.4	124.09		913.5	220.23	126.86	125.83	126.43	131.83	132.29	136.14	160.43	156.03	159.2		913.5	210.74	133.03	127.97	126.08	131.51	132.66	128.6	144.06	146.09	141.74		913.5	210.03	126.91	126.03	127.46	126.68	130.77	131.43	129.66	131.03	134.8		913.5	205.54	169.06	163.46	163.91	180.89	187.69	183.11
914	251.43	121.89	117.21	123.23		914	218.26	123.7	123.47	124.65	131.03	130.27	134.45	157.69	154.25	157.85		914	210.21	131.84	126.84	124.25	130.43	129.31	128.6	141.67	143.68	139.09		914	208.85	125.64	123.67	126.05	124.08	129.25	129.07	128.63	130.61	132.67		914	202.11	167.65	161.26	162.25	180.03	185.09	180.87
914.5	249.55	119.03	117.2	121.52		914.5	217.15	120.69	121.32	122.46	130.43	128.35	132.49	155.74	153.15	157.2		914.5	209.14	130.06	124.88	122.8	129.57	126.09	128.4	140.17	140.46	136.6		914.5	207.26	124.8	122.35	123.94	122.78	128.74	127.14	127.12	129.8	130.08		914.5	199.51	166.35	160.63	160.45	180.28	182.09	178.29
915	248.89	116.74	117.24	120.42		915	216.34	119.29	120.33	120.62	130.8	127.73	130.87	154.96	152.53	157.05		915	208.14	128.07	123.14	122.87	129.02	124.43	128.29	139.76	138.51	136.67		915	204.9	124.8	121.62	122.83	122.53	127.74	126.29	126.09	129.65	128.2		915	198.18	165.62	161.07	160.96	181.09	180.36	176.52
915.5	249.1	116.24	118.22	120.18		915.5	215.78	119.27	120.64	120.15	131.38	128.1	129.69	155.44	152.73	156.75		915.5	207.35	126.95	122.58	124.31	128.67	123.33	128.33	140.24	137.61	138.05		915.5	201.92	125.5	121.38	121.38	123.19	126.83	126.27	125.95	129.64	126.4		915.5	197.73	165.15	162.16	161.33	181.24	178.22	175.1
916	252.96	118.92	121.32	122.56		916	218.8	121.6	123.72	121.8	133.68	131.4	131.28	158.68	155.6	158.96		916	209.4	129	125.44	128.52	130.68	125.88	130.88	143.08	139.72	143		916	203.48	128.48	124.32	122.84	127.28	128.36	128.44	128.48	132.56	126.88		916	200.36	167.6	164.8	163.88	184.08	178.92	178.88
916.5	257.22	121.11	123.2	124.81		916.5	222.01	123.91	126.61	123.31	135	134	132.6	162.01	158.41	161.71		916.5	211.71	130.29	128.62	131.51	132.1	128.51	133.41	145.61	141.81	147.92		916.5	205.4	130.81	127.31	125.52	130.61	130	129.9	132.02	135.21	127.7		916.5	203.11	170.92	166.41	166.61	186.71	181.01	183.93
917	257.46	121.97	123.15	125.97		917	223.54	124.89	127.2	123.85	134.14	133.83	132.6	162.8	158.43	162.4		917	214.54	130.29	132.07	133.43	134.05	130.8	135.73	148.17	143.56	150.06		917	206.88	132.68	129.73	128.7	133.13	132.05	130.79	134.97	136.79	129.03		917	204.05	171.8	166.55	167.4	187.15	182.02	187.28
917.5	257.72	124.23	123.87	127.65		917.5	226.32	126.79	128.21	125.3	134.32	134.61	133.47	164.1	159.65	163.7		917.5	219.19	132.77	136.93	135.94	138.82	135.28	139.26	152.88	147.01	152.92		917.5	211.13	135.63	134.28	134.05	137.39	136.82	133.57	138.95	139.72	132.99		917.5	204.49	172.67	167.56	168.27	187.58	184.86	191.24
918	259	125.33	124.2	128.53		918	228.7	128.4	129.27	126.3	135.1	135	134.13	165.76	161.03	165.36		918	223.06	134.43	139.86	137.43	142.53	138.6	142.86	156.86	149.66	154.47		918	214.06	137.4	137.76	138.76	139.76	141.19	136.23	142.49	141.76	137.53		918	203.77	173.5	169.33	169.6	188.8	188.13	193.23
918.5	257.13	124.27	122.7	126.91		918.5	227.69	127.66	128.09	125.65	134.45	132.56	132.89	164.5	159.7	164.1		918.5	222.85	132.72	139.45	136.1	143.19	139	143.4	157.59	149.62	152.16		918.5	214.21	136.66	138.01	139.59	139.06	142.36	135.47	141.87	141.25	140.27		918.5	201.53	171.35	169.41	168.86	187.5	187.66	191.9
919	257.29	124.02	122.45	126		919	228.08	128.84	128.25	126.47	135.68	133.07	133.21	164.64	160.27	164.02		919	222.64	133.81	139.93	136.75	144.74	139.76	144.38	159.15	150.33	150.93		919	215.92	137.34	138.78	140.55	138.95	143.74	136.14	141.71	142.19	143.4		919	201.41	169.18	170.06	169.43	186.79	188.62	190.37
919.5	259.2	124.22	123.55	125.88		919.5	229.8	129.6	129.2	128.12	137.43	134.63	133.43	165.28	161.98	164.28		919.5	219	133.97	138.09	135.68	143.23	138.79	143.91	157.89	148.46	149.09		919.5	213.74	135.79	138.22	139.29	137.66	142.06	134.72	139.46	141.82	143.22		919.5	201.85	168.74	171.08	170.21	186.66	188.91	189.52
920	258.16	122.37	124.14	124.32		920	229.02	128.98	128.32	128.64	136.87	134.18	132.98	163.61	162.48	162.82		920	215.55	133.28	135.52	134.01	140.05	136.92	142.25	155.11	145.61	146.15		920	209.95	133.87	136.37	136.4	134.92	139.11	132.05	136.4	139.97	141.26		920	202.89	167.62	169.52	170.83	186.06	187.46	187.22
920.5	253.66	118.9	122.67	120.99		920.5	225.63	126.39	124.77	127.61	133.77	131.81	130.47	159.7	160.27	159.65		920.5	210.83	131.43	131.97	130.39	135.99	134.19	137.39	150.61	141.55	141.43		920.5	204.93	130.99	132.83	131.97	131.81	134.97	127.77	131.9	136.65	137.43		920.5	201.41	164.37	165.9	168.69	182.3	183.63	183.68
921	249.58	116.34	121.87	119.6		921	222.18	124.15	122.72	126.41	131.53	130.33	129.01	157.23	158.53	156.96		921	207.76	130.14	129.63	128.43	134.6	132.42	133.27	146.87	138.55	138.74		921	200.51	129.22	129.85	129.35	130.61	132.54	125.43	129.43	134.34	134.45		921	199.55	162.22	163.24	167.42	179.07	180.75	179.79
921.5	246.49	114.09	121.94	119.25		921.5	218.16	122.27	121.82	125.16	130.07	128.87	128.45	156.14	157.42	154.52		921.5	206.02	128.12	128.77	127.22	134.14	131.3	130.64	143.43	136.9	137.42		921.5	197.24	128.22	127.29	127.24	130.05	130.76	124.1	128.1	133.02	132.59		921.5	197.79	160.87	161.24	166.19	176.9	178.52	175.91
922	241.83	110.67	118.99	117.35		922	212.97	119.4	119.75	121.52	127.07	126.55	125.87	154.15	154.25	150.44		922	202.72	124.04	126.82	124.88	132.15	128.6	127.19	138.98	134.62	134.94		922	193.52	125.6	123.59	123.65	128.02	127.25	121.27	125.54	130.82	129.67		922	193.77	157.87	158.62	162.17	173.65	174.58	171.52
922.5	239.09	109.92	116.53	116.76		922.5	211.4	118.4	119.48	119.09	125.52	126.43	124.01	153.24	152.68	147.26		922.5	202.19	121.81	125.84	124.48	131.72	127.44	126.63	136.65	134.12	135.27		922.5	192.36	124.6	121.77	121.92	127.2	126.16	120.36	124.92	130.95	128.6		922.5	191.25	157.43	158.43	160.12	172.56	172.72	170.04
923	239.16	112.16	116.74	118.06		923	213.2	119.66	121.4	119.34	126.48	128.58	124.88	154.28	153.32	147.34		923	204.92	121.96	126.88	126.4	132.16	128.66	129.85	137.3	136	137.76		923	194.02	125.5	123.04	123.06	127.74	127.64	121.84	126.26	133	130.04		923	191.18	159.58	160.58	160.54	173.86	173.68	171.62
923.5	237.99	112.4	113.99	117.2		923.5	213.2	119.2	120.8	117.6	124.59	127.99	123.8	153	151.99	146.4		923.5	205.79	121.2	125.99	127	129.19	128	131.4	136.8	135.8	138.4		923.5	194.19	123.79	122.4	122.4	126.59	127.4	121	125.8	132.4	130		923.5	189.8	159.8	159.59	159.39	172.99	172.4	171.8
924	234.98	113.53	112.51	117.24		924	212.78	119.46	119.91	117.09	122.69	126.64	123.15	152.24	149.87	145.71		924	204.58	120.64	124.47	126.2	126.87	126.95	131.02	136.62	135.38	137.53		924	192.62	121.62	121.98	121.64	124.58	127.69	119.95	126.09	131.58	129.58		924	189.39	159.24	157.78	158	171.55	171.4	171.89
924.5	235.63	116.03	113.14	119.11		924.5	213.43	121.26	120.5	119.06	123.01	126.35	124.06	154.03	149.84	147.98		924.5	205.18	122.26	124.48	127.37	126.88	127.6	132.28	137.97	136.37	138.04		924.5	193.58	121.03	123.06	123.43	125.53	129.57	120.94	128.06	132.31	130.57		924.5	192.26	160.51	156.61	158.95	172.03	172.53	173.6
925	231.97	114.63	111.88	118.1		925	209.51	119.36	118.7	117.22	121.02	123.17	122.16	153.08	147.22	146.5		925	200.85	120.42	122.09	124.84	124.42	124.76	129.31	135.63	134.22	134.97		925	189.32	117.17	121.16	122.1	122.9	127.1	119.62	126.29	128.71	128.23		925	190.62	156.97	151.97	155.83	168.37	170.29	170.7
925.5	229.6	112.74	111.54	116.26		925.5	206.35	117.74	116.86	115.83	119.71	120.97	120.46	152.4	145.4	144.57		925.5	196.64	119.03	120.74	121.86	123.11	123.06	126.15	133.06	132.91	132.12		925.5	185.58	114.15	119.2	120.26	120.49	124.35	118.97	124.6	125.46	125.92		925.5	189.63	154.12	149.2	153.43	166.43	169.2	169.03
926	228.69	111.66	112.32	115.06		926	204.25	116.87	115.98	115.07	119.71	120.08	119.36	151.76	144.07	143.15		926	193.85	118.48	119.98	120.28	122.68	121.96	124.36	130.63	132.59	130.56		926	183.25	112.68	117.23	119.48	118.85	122.14	119.31	122.74	122.82	124.15		926	188.55	152.46	147.55	151.55	165.46	168.67	168.38
926.5	228.73	111	114	113.64		926.5	202.64	116.4	115.47	114.47	120.05	119.8	119.05	150.44	143.73	141.89		926.5	193	118.33	119.85	120	122.4	120.89	123.67	128.71	132.91	129.49		926.5	181.89	113.16	115.82	119.33	117.49	120.44	120.29	121.42	120.96	123.27		926.5	187.04	151.8	146.93	150.16	165.05	167.95	168
927	231.17	112.78	117.61	114.53		927	203.09	118.47	116.73	116.62	122.12	121.43	121.27	151.04	145.72	143.23		927	194.92	120.62	122.07	121.63	124.47	122.23	125.52	130.12	135.57	130.38		927	183.97	116.71	117.52	121.62	118.83	121.18	122.72	122.68	121.93	124.98		927	188.23	153.58	149.37	151.72	167.12	169.87	170.52
[truncated: 425 more rows]
[truncated: 12 more columns]

## Sheet: Fig. 2b
	SNR Cdh5+ Signal: Endost								SNR GFP-Atto647: Endost							SNR CX3CR1/Nuclei GFP+ Endost		5260.33	34550.4	6047.45	21521.7	54343
[truncated: 33 more rows]

## Sheet: Fig. 2d
Signal profiles over background forCdh5-tdTom
[truncated: 283 more rows]

[truncated: 7 more sheets: Fig. 2f, Fig. 2 g, Fig. 4c, Fig. 4h, Fig. 6e, Suppl. Fig. 4 f, g, Suppl. Fig. 5b]
